# Supplementary material for: Recruitment of autophagy initiator TAX1BP1 advances aggrephagy from cargo collection to sequestration
Source: EMBO J. 2024 Oct 24;43(23):9. doi: 10.1038/s44318-024-00280-5 (PMC11611905; doi:10.1038/s44318-024-00280-5)
Supplement: Supplementary file 3 — Source data Fig. 1 [file 44318_2024_280_MOESM3_ESM.zip]

Archive with 26 entries (23 files):
- SD figure 1/
- SD figure 1/.DS_Store
- __MACOSX/SD figure 1/._.DS_Store
- SD figure 1/Fig1F.xlsx
- __MACOSX/SD figure 1/._Fig1F.xlsx
- SD figure 1/Fig1E/
- __MACOSX/SD figure 1/._Fig1E
- SD figure 1/Fig1B/
- __MACOSX/SD figure 1/._Fig1B
- SD figure 1/Fig1C.xlsx
- __MACOSX/SD figure 1/._Fig1C.xlsx
- SD figure 1/Fig1D.xlsx
- __MACOSX/SD figure 1/._Fig1D.xlsx
- SD figure 1/Fig1E/Condassay1_w2sd-mCherry_s8_t60.stk
- __MACOSX/SD figure 1/Fig1E/._Condassay1_w2sd-mCherry_s8_t60.stk
- SD figure 1/Fig1E/Condassay1_w1sd-GFP_s5_t60.stk
- __MACOSX/SD figure 1/Fig1E/._Condassay1_w1sd-GFP_s5_t60.stk
- SD figure 1/Fig1E/Condassay1_w2sd-mCherry_s5_t60.stk
- __MACOSX/SD figure 1/Fig1E/._Condassay1_w2sd-mCherry_s5_t60.stk
- SD figure 1/Fig1E/Condassay1_w1sd-GFP_s8_t60.stk
- __MACOSX/SD figure 1/Fig1E/._Condassay1_w1sd-GFP_s8_t60.stk
- SD figure 1/Fig1B/.DS_Store
- __MACOSX/SD figure 1/Fig1B/._.DS_Store
- SD figure 1/Fig1B/VPS.tif
- __MACOSX/SD figure 1/Fig1B/._VPS.tif
- SD figure 1/Fig1B/DMSO.tif
