# Supplementary material for: Recruitment of autophagy initiator TAX1BP1 advances aggrephagy from cargo collection to sequestration
Source: EMBO J. 2024 Oct 24;43(23):9. doi: 10.1038/s44318-024-00280-5 (PMC11611905; doi:10.1038/s44318-024-00280-5)
Supplement: Supplementary file 3 — Source data Fig. 1 [file 44318_2024_280_MOESM3_ESM.zip › SD figure 1/Fig1F.xlsx]

## Sheet: Sheet1
	+ NBR1	- NBR1		Table Analyzed	Data 15
	82.35	0
	53.06	0		Column B	- NBR1
	80	0		vs.	vs,
				Column A	+ NBR1
				Unpaired t test
				P value	0.0016
				P value summary	**
				Significantly different (P < 0.05)?	Yes
				One- or two-tailed P value?	Two-tailed
				t, df	t=7,642, df=4
				How big is the difference?
				Mean of column A	71.8
				Mean of column B	0
				Difference between means (B - A) ± SEM	-71,80 ± 9,396
				95% confidence interval	-97,89 to -45,72
				R squared (eta squared)	0.9359
				F test to compare variances
				F, DFn, Dfd	Infinity, 2, 2
				P value	<0,0001
				P value summary	****
				Significantly different (P < 0.05)?	Yes
				Data analyzed
				Sample size, column A	3
				Sample size, column B	3
