# Supplementary material for: Recruitment of autophagy initiator TAX1BP1 advances aggrephagy from cargo collection to sequestration
Source: EMBO J. 2024 Oct 24;43(23):9. doi: 10.1038/s44318-024-00280-5 (PMC11611905; doi:10.1038/s44318-024-00280-5)
Supplement: Supplementary file 3 — Source data Fig. 1 [file 44318_2024_280_MOESM3_ESM.zip › SD figure 1/Fig1C.xlsx]

## Sheet: Sheet1
		DMSO			VPS34 Int1
	p62	0.4625	1.07547	1.21479	2.3	2.44882	2.34737			Table Analyzed	Data 6
	NBR1	0.983333	1.58491	1.59155	2.15217	1.90945	2.32982
	TAX1BP1	0.0208333	0.0125786	0.0211268	0.221739	0.169291	0.161404			Column A	DMSO
										vs.	vs,
										Column B	VPS34 Int1
										Test details
										Test name	Unpaired t test with Welch correction
										Variance assumption	Individual variance for each group
										Multiple comparisons	Set P value threshold
										Method	Holm-Šídák method
										Alpha	0.05
										Number of tests performed	3
										Number of rows omitted	0
									Below threshold?	P value	Mean of DMSO	Mean of VPS34 Int1	Difference	SE of difference	t ratio	df	Adjusted P Value
								p62	Yes	0.021405	0.9176	2.365	-1.448	0.2352	6.156	2.144	0.042352
								NBR1	Yes	0.044931	1.387	2.13	-0.7439	0.2356	3.158	3.289	0.044931
								TAX1BP1	Yes	0.011422	0.01818	0.1841	-0.166	0.01914	8.671	2.088	0.033877
