# Supplementary material for: Recruitment of autophagy initiator TAX1BP1 advances aggrephagy from cargo collection to sequestration
Source: EMBO J. 2024 Oct 24;43(23):9. doi: 10.1038/s44318-024-00280-5 (PMC11611905; doi:10.1038/s44318-024-00280-5)
Supplement: Supplementary file 3 — Source data Fig. 1 [file 44318_2024_280_MOESM3_ESM.zip › SD figure 1/Fig1D.xlsx]

## Sheet: Sheet1
			DMSO			VPS34 IN1					Table Analyzed	%p62 with TAX1BP1 NBR1
		TAX1BP1	2.7	5.26	2.9	17.39	17.52	18.54
		NBR1	30.63	53.22	39.13	78.45	80.55	76.08			Column A	DMSO
											vs.	vs,
											Column B	VPS34 IN1
											Test details
											Test name	Unpaired t test
											Variance assumption	Individual variance for each row
											Multiple comparisons	Set P value threshold
											Method	Holm-Šídák method
											Alpha	0.05
											Number of tests performed	2
											Number of rows omitted	0
			Below threshold?	P value	Mean of DMSO	Mean of VPS34 IN1	Difference	SE of difference	t ratio	df	Adjusted P Value
		TAX1BP1	Yes	9.4e-05	3.62	17.82	-14.2	0.8989	15.79	4	0.000188
		NBR1	Yes	0.005102	40.99	78.36	-37.37	6.713	5.567	4	0.005102
