# Supplementary material for: Recruitment of autophagy initiator TAX1BP1 advances aggrephagy from cargo collection to sequestration
Source: EMBO J. 2024 Oct 24;43(23):9. doi: 10.1038/s44318-024-00280-5 (PMC11611905; doi:10.1038/s44318-024-00280-5)
Supplement: Supplementary file 4 — Source data Fig. 2 [file 44318_2024_280_MOESM4_ESM.zip]

Archive with 37 entries (34 files):
- SD figure 2/
- SD figure 2/.DS_Store
- __MACOSX/SD figure 2/._.DS_Store
- SD figure 2/Fig2E/
- __MACOSX/SD figure 2/._Fig2E
- SD figure 2/Fig2F.xlsx
- __MACOSX/SD figure 2/._Fig2F.xlsx
- SD figure 2/Fig2D.xlsx
- __MACOSX/SD figure 2/._Fig2D.xlsx
- SD figure 2/Fig2A/
- __MACOSX/SD figure 2/._Fig2A
- SD figure 2/Fig2C.pdf
- __MACOSX/SD figure 2/._Fig2C.pdf
- SD figure 2/Fig2B.xlsx
- __MACOSX/SD figure 2/._Fig2B.xlsx
- SD figure 2/Fig2E/FIP200_p62_WT_VPS_1.czi
- __MACOSX/SD figure 2/Fig2E/._FIP200_p62_WT_VPS_1.czi
- SD figure 2/Fig2E/ATG9_p62_WT_DMSO_1.czi
- __MACOSX/SD figure 2/Fig2E/._ATG9_p62_WT_DMSO_1.czi
- SD figure 2/Fig2E/ATG9_p62_TAX1KO_VPS_1.czi
- __MACOSX/SD figure 2/Fig2E/._ATG9_p62_TAX1KO_VPS_1.czi
- SD figure 2/Fig2E/FIP200_p62_WT_DMSO_3.czi
- __MACOSX/SD figure 2/Fig2E/._FIP200_p62_WT_DMSO_3.czi
- SD figure 2/Fig2E/FIP200_p62_TAX1KO_VPS_1.czi
- __MACOSX/SD figure 2/Fig2E/._FIP200_p62_TAX1KO_VPS_1.czi
- SD figure 2/Fig2E/FIP200_p62_TAX1KO_DMSO_1.czi
- __MACOSX/SD figure 2/Fig2E/._FIP200_p62_TAX1KO_DMSO_1.czi
- SD figure 2/Fig2E/ATG9_p62_TAX1KO_DMSO_1.czi
- __MACOSX/SD figure 2/Fig2E/._ATG9_p62_TAX1KO_DMSO_1.czi
- SD figure 2/Fig2E/ATG9_p62_WT_VPS_3.czi
- __MACOSX/SD figure 2/Fig2E/._ATG9_p62_WT_VPS_3.czi
- SD figure 2/Fig2A/.DS_Store
- __MACOSX/SD figure 2/Fig2A/._.DS_Store
- SD figure 2/Fig2A/TAX1BP1KO_VPS.tif
- SD figure 2/Fig2A/WT_DMSO.tif
- SD figure 2/Fig2A/WT_VPS_tif.tif
- SD figure 2/Fig2A/TAX1BP1KO_DMSO.tif
