# Supplementary material for: Recruitment of autophagy initiator TAX1BP1 advances aggrephagy from cargo collection to sequestration
Source: EMBO J. 2024 Oct 24;43(23):9. doi: 10.1038/s44318-024-00280-5 (PMC11611905; doi:10.1038/s44318-024-00280-5)
Supplement: Supplementary file 4 — Source data Fig. 2 [file 44318_2024_280_MOESM4_ESM.zip › SD figure 2/Fig2F.xlsx]

## Sheet: Sheet1
			WT			TAX1BP1 KO					Table Analyzed	IF FIP200 ATG9						Compare cell means regardless of rows and columns
		ATG9	0.714286	0.944444	0.767857	0.416667	0.528302	0.325301
		FIP200	0.8	0.74	0.90625	0.518519	0.461538	0.483516			Two-way ANOVA	Ordinary						Number of families	1
											Alpha	0.05						Number of comparisons per family	2
																		Alpha	0.05
											Source of Variation	% of total variation	P value	P value summary	Significant?
											Interaction	0.5546	0.5948	ns	No			Šídák's multiple comparisons test	Mean Diff,	95,00% CI of diff,	Below threshold?	Summary	Adjusted P Value
											Row Factor	0.8342	0.5161	ns	No
											Column Factor	84.15	0.0001	***	Yes			ATG9:WT vs. ATG9:TAX1BP1 KO	0.3854	0,1827 to 0,5881	Yes	**	0.0016
																		FIP200:WT vs. FIP200:TAX1BP1 KO	0.3276	0,1249 to 0,5302	Yes	**	0.0044
											ANOVA table	SS	DF	MS	F (DFn, DFd)	P value
											Interaction	0.002513	1	0.002513	F (1, 8) = 0,3068	P=0,5948
											Row Factor	0.00378	1	0.00378	F (1, 8) = 0,4616	P=0,5161		Test details	Mean 1	Mean 2	Mean Diff,	SE of diff,	N1	N2	t	DF
											Column Factor	0.3813	1	0.3813	F (1, 8) = 46,56	P=0,0001
											Residual	0.06551	8	0.008189				ATG9:WT vs. ATG9:TAX1BP1 KO	0.8089	0.4234	0.3854	0.07389	3	3	5.217	8
																		FIP200:WT vs. FIP200:TAX1BP1 KO	0.8154	0.4879	0.3276	0.07389	3	3	4.433	8
											Difference between column means
											Mean of WT	0.8121
											Mean of TAX1BP1 KO	0.4556
											Difference between means	0.3565
											SE of difference	0.05225
											95% CI of difference	0,2360 to 0,4770
											Difference between row means
											Mean of ATG9	0.6161
											Mean of FIP200	0.6516
											Difference between means	-0.03549
											SE of difference	0.05225
											95% CI of difference	-0,1560 to 0,08498
											Interaction CI
											Mean diff, A1 - B1	0.3854
											Mean diff, A2 - B2	0.3276
											(A1 -B1) - (A2 - B2)	0.05788
											95% CI of difference	-0,1831 to 0,2988
											(B1 - A1) - (B2 - A2)	-0.05788
											95% CI of difference	-0,2988 to 0,1831
											Data summary
											Number of columns (Column Factor)	2
											Number of rows (Row Factor)	2
											Number of values	12
