# Supplementary material for: Recruitment of autophagy initiator TAX1BP1 advances aggrephagy from cargo collection to sequestration
Source: EMBO J. 2024 Oct 24;43(23):9. doi: 10.1038/s44318-024-00280-5 (PMC11611905; doi:10.1038/s44318-024-00280-5)
Supplement: Supplementary file 4 — Source data Fig. 2 [file 44318_2024_280_MOESM4_ESM.zip › SD figure 2/Fig2D.xlsx]

## Sheet: Sheet1
		WT	TAX1BP1 KO #1	TAX1BP1 KO #2			Table Analyzed	WB relative NBR1 signal
		0.961604	4.81504	2.8074			Data sets analyzed	A-C					Number of families	1
		1.01316	4.20687	2.46325									Number of comparisons per family	2
		1.02524	4.94638	3.51033			ANOVA summary						Alpha	0.05
		0.961644	2.19184	3.0576			F	15.79
							P value	0.0011					Dunnett's multiple comparisons test	Mean Diff,	95,00% CI of diff,	Below threshold?	Summary	Adjusted P Value	A-?
							P value summary	**					WT vs. TAX1BP1 KO #1	-3.05	-4,488 to -1,611	Yes	***	0.0007	B	TAX1BP1 KO #1
							Significant diff. among means (P < 0.05)?	Yes					WT vs. TAX1BP1 KO #2	-1.969	-3,408 to -0,5306	Yes	*	0.0109	C	TAX1BP1 KO #2
							R squared	0.7782
													Test details	Mean 1	Mean 2	Mean Diff,	SE of diff,	n1	n2	q	DF
							Brown-Forsythe test						WT vs. TAX1BP1 KO #1	0.9904	4.04	-3.05	0.5503	4	4	5.541	9
							F (DFn, DFd)	1,967 (2, 9)					WT vs. TAX1BP1 KO #2	0.9904	2.96	-1.969	0.5503	4	4	3.578	9
							P value	0.1956
							P value summary	ns
							Are SDs significantly different (P < 0.05)?	No
							Bartlett's test
							Bartlett's statistic (corrected)	16.82
							P value	0.0002
							P value summary	***
							Are SDs significantly different (P < 0.05)?	Yes
							ANOVA table	SS	DF	MS	F (DFn, DFd)
							Treatment (between columns)	19.13	2	9.564	F (2, 9) = 15,79
							Residual (within columns)	5.452	9	0.6057
							Total	24.58	11
							Data summary
							Number of treatments (columns)	3
							Number of values (total)	12
