# Supplementary material for: Recruitment of autophagy initiator TAX1BP1 advances aggrephagy from cargo collection to sequestration
Source: EMBO J. 2024 Oct 24;43(23):9. doi: 10.1038/s44318-024-00280-5 (PMC11611905; doi:10.1038/s44318-024-00280-5)
Supplement: Supplementary file 4 — Source data Fig. 2 [file 44318_2024_280_MOESM4_ESM.zip › SD figure 2/Fig2B.xlsx]

## Sheet: Sheet1
									Table Analyzed	DMSO vs VPS34 IN1
		DMSO			VPS34 IN1											Compare cell means regardless of rows and columns
	WT	0.375	0.457447	0.298077	1.19231	2.02308	1.53968		Two-way ANOVA	Ordinary
	TAX1BP1 KO	1.27083	1.00775	0.823009	1.3908	1.45679	1.51974		Alpha	0.05						Number of families	1
																Number of comparisons per family	4
									Source of Variation	% of total variation	P value	P value summary	Significant?			Alpha	0.05
									Interaction	14.79	0.0229	*	Yes
									Row Factor	6.662	0.0962	ns	No			Šídák's multiple comparisons test	Mean Diff,	95,00% CI of diff,	Below threshold?	Summary	Adjusted P Value
									Column Factor	63.55	0.0004	***	Yes
																WT:VPS34 IN1 vs. TAX1BP1 KO:DMSO	0.5512	-0,08113 to 1,183	No	ns	0.0918
									ANOVA table	SS	DF	MS	F (DFn, DFd)	P value		WT:DMSO vs. WT:VPS34 IN1	-1.208	-1,840 to -0,5759	Yes	**	0.0012
									Interaction	0.4637	1	0.4637	F (1, 8) = 7,884	P=0,0229		TAX1BP1 KO:DMSO vs. TAX1BP1 KO:VPS34 IN1	-0.4219	-1,054 to 0,2104	No	ns	0.2381
									Row Factor	0.2089	1	0.2089	F (1, 8) = 3,552	P=0,0962		WT:DMSO vs. TAX1BP1 KO:DMSO	-0.657	-1,289 to -0,02474	Yes	*	0.0416
									Column Factor	1.993	1	1.993	F (1, 8) = 33,89	P=0,0004
									Residual	0.4705	8	0.05881
																Test details	Mean 1	Mean 2	Mean Diff,	SE of diff,	N1	N2	t	DF
									Difference between column means
									Mean of DMSO	0.7054						WT:VPS34 IN1 vs. TAX1BP1 KO:DMSO	1.585	1.034	0.5512	0.198	3	3	2.784	8
									Mean of VPS34 IN1	1.52						WT:DMSO vs. WT:VPS34 IN1	0.3768	1.585	-1.208	0.198	3	3	6.102	8
									Difference between means	-0.815						TAX1BP1 KO:DMSO vs. TAX1BP1 KO:VPS34 IN1	1.034	1.456	-0.4219	0.198	3	3	2.131	8
									SE of difference	0.14						WT:DMSO vs. TAX1BP1 KO:DMSO	0.3768	1.034	-0.657	0.198	3	3	3.318	8
									95% CI of difference	-1,138 to -0,4922
									Difference between row means
									Mean of WT	0.9809
									Mean of TAX1BP1 KO	1.245
									Difference between means	-0.2639
									SE of difference	0.14
									95% CI of difference	-0,5868 to 0,05898
									Interaction CI
									Mean diff, A1 - B1	-1.208
									Mean diff, A2 - B2	-0.4219
									(A1 -B1) - (A2 - B2)	-0.7863
									95% CI of difference	-1,432 to -0,1405
									(B1 - A1) - (B2 - A2)	0.7863
									95% CI of difference	0,1405 to 1,432
									Data summary
									Number of columns (Column Factor)	2
									Number of rows (Row Factor)	2
									Number of values	12
