# Supplementary material for: Recruitment of autophagy initiator TAX1BP1 advances aggrephagy from cargo collection to sequestration
Source: EMBO J. 2024 Oct 24;43(23):9. doi: 10.1038/s44318-024-00280-5 (PMC11611905; doi:10.1038/s44318-024-00280-5)
Supplement: Supplementary file 5 — Source data Fig. 3 [file 44318_2024_280_MOESM5_ESM.zip]

Archive with 45 entries (41 files):
- SD figure 3/
- SD figure 3/.DS_Store
- __MACOSX/SD figure 3/._.DS_Store
- SD figure 3/Fig3J.xlsx
- __MACOSX/SD figure 3/._Fig3J.xlsx
- SD figure 3/Fig3G/
- __MACOSX/SD figure 3/._Fig3G
- SD figure 3/Fig3H/
- __MACOSX/SD figure 3/._Fig3H
- SD figure 3/Fig3C.xlsx
- __MACOSX/SD figure 3/._Fig3C.xlsx
- SD figure 3/Fig3D/
- __MACOSX/SD figure 3/._Fig3D
- SD figure 3/Fig3B.xlsx
- __MACOSX/SD figure 3/._Fig3B.xlsx
- SD figure 3/Fig3A.pdf
- __MACOSX/SD figure 3/._Fig3A.pdf
- SD figure 3/Fig3E.xlsx
- __MACOSX/SD figure 3/._Fig3E.xlsx
- SD figure 3/Fig3I.xlsx
- __MACOSX/SD figure 3/._Fig3I.xlsx
- SD figure 3/Fig3G/Condassay_GFP-Sintbad1_w1sd-GFP_s1_t30.stk
- __MACOSX/SD figure 3/Fig3G/._Condassay_GFP-Sintbad1_w1sd-GFP_s1_t30.stk
- SD figure 3/Fig3G/Condassay_GFP-Sintbad1_w2sd-mCherry_s1_t30.tif
- __MACOSX/SD figure 3/Fig3G/._Condassay_GFP-Sintbad1_w2sd-mCherry_s1_t30.tif
- SD figure 3/Fig3G/Condassay_GFP-Sintbad1_w1sd-GFP_s3_t30.stk
- __MACOSX/SD figure 3/Fig3G/._Condassay_GFP-Sintbad1_w1sd-GFP_s3_t30.stk
- SD figure 3/Fig3G/Condassay_GFP-Sintbad1_w2sd-mCherry_s3_t30.tif
- __MACOSX/SD figure 3/Fig3G/._Condassay_GFP-Sintbad1_w2sd-mCherry_s3_t30.tif
- SD figure 3/Fig3H/Condassay_TBK11_w1sd-GFP_s4_t60.stk
- __MACOSX/SD figure 3/Fig3H/._Condassay_TBK11_w1sd-GFP_s4_t60.stk
- SD figure 3/Fig3H/Condassay_TBK11_w2sd-mCherry_s3_t60.stk
- __MACOSX/SD figure 3/Fig3H/._Condassay_TBK11_w2sd-mCherry_s3_t60.stk
- SD figure 3/Fig3H/Condassay_TBK11_w1sd-GFP_s3_t60.stk
- __MACOSX/SD figure 3/Fig3H/._Condassay_TBK11_w1sd-GFP_s3_t60.stk
- SD figure 3/Fig3H/Condassay_TBK11_w2sd-mCherry_s4_t60.stk
- __MACOSX/SD figure 3/Fig3H/._Condassay_TBK11_w2sd-mCherry_s4_t60.stk
- SD figure 3/Fig3D/TBK1ser172_p62_WT_DMSO_3.czi
- __MACOSX/SD figure 3/Fig3D/._TBK1ser172_p62_WT_DMSO_3.czi
- SD figure 3/Fig3D/TBK1ser172_p62_TAX1KO_VPS_1.czi
- __MACOSX/SD figure 3/Fig3D/._TBK1ser172_p62_TAX1KO_VPS_1.czi
- SD figure 3/Fig3D/TBK1ser172_p62_TAX1KO_DMSO_1.czi
- __MACOSX/SD figure 3/Fig3D/._TBK1ser172_p62_TAX1KO_DMSO_1.czi
- SD figure 3/Fig3D/TBK1ser172_p62_WT_VPS_1.czi
- __MACOSX/SD figure 3/Fig3D/._TBK1ser172_p62_WT_VPS_1.czi
