# Supplementary material for: Recruitment of autophagy initiator TAX1BP1 advances aggrephagy from cargo collection to sequestration
Source: EMBO J. 2024 Oct 24;43(23):9. doi: 10.1038/s44318-024-00280-5 (PMC11611905; doi:10.1038/s44318-024-00280-5)
Supplement: Supplementary file 5 — Source data Fig. 3 [file 44318_2024_280_MOESM5_ESM.zip › SD figure 3/Fig3J.xlsx]

## Sheet: Sheet1
						Table Analyzed	Data 8
		-SINTBAD	+SINTBAD
		0.0204778	0.219318			Column B	+SINTBAD
		0.0463646	0.170949			vs.	vs,
		0.0107004	0.131767			Column A	-SINTBAD
						Unpaired t test
						P value	0.0057
						P value summary	**
						Significantly different (P < 0.05)?	Yes
						One- or two-tailed P value?	Two-tailed
						t, df	t=5,395, df=4
						How big is the difference?
						Mean of column A	0.02585
						Mean of column B	0.174
						Difference between means (B - A) ± SEM	0,1482 ± 0,02746
						95% confidence interval	0,07191 to 0,2244
						R squared (eta squared)	0.8792
						F test to compare variances
						F, DFn, Dfd	5,663, 2, 2
						P value	0.3001
						P value summary	ns
						Significantly different (P < 0.05)?	No
						Data analyzed
						Sample size, column A	3
						Sample size, column B	3
