# Supplementary material for: Recruitment of autophagy initiator TAX1BP1 advances aggrephagy from cargo collection to sequestration
Source: EMBO J. 2024 Oct 24;43(23):9. doi: 10.1038/s44318-024-00280-5 (PMC11611905; doi:10.1038/s44318-024-00280-5)
Supplement: Supplementary file 5 — Source data Fig. 3 [file 44318_2024_280_MOESM5_ESM.zip › SD figure 3/Fig3C.xlsx]

## Sheet: Sheet1
		WT	TAX1BP1 KO #1	TAX1BP1 KO #2					Table Analyzed	WB relative NAP1 phosphorlyation
		1.18434	0.0608088	0.0528606					Data sets analyzed	A-C
		0.915452	0.242028	0.265327
		0.900209	0.0462713	0.0207655					ANOVA summary							Number of families	1
									F	42.67						Number of comparisons per family	2
									P value	0.0003						Alpha	0.05
									P value summary	***
									Significant diff. among means (P < 0.05)?	Yes						Dunnett's multiple comparisons test	Mean Diff,	95,00% CI of diff,	Below threshold?	Summary	Adjusted P Value	A-?
									R squared	0.9343						WT vs. TAX1BP1 KO #1	0.8836	0,5668 to 1,200	Yes	***	0.0004	B	TAX1BP1 KO #1
																WT vs. TAX1BP1 KO #2	0.887	0,5702 to 1,204	Yes	***	0.0004	C	TAX1BP1 KO #2
									Brown-Forsythe test
									F (DFn, DFd)	0,04254 (2, 6)						Test details	Mean 1	Mean 2	Mean Diff,	SE of diff,	n1	n2	q	DF
									P value	0.9586						WT vs. TAX1BP1 KO #1	1	0.1164	0.8836	0.1107	3	3	7.985	6
									P value summary	ns						WT vs. TAX1BP1 KO #2	1	0.113	0.887	0.1107	3	3	8.016	6
									Are SDs significantly different (P < 0.05)?	No
									Bartlett's test
									Bartlett's statistic (corrected)
									P value
									P value summary
									Are SDs significantly different (P < 0.05)?
									ANOVA table	SS	DF	MS	F (DFn, DFd)	P value
									Treatment (between columns)	1.568	2	0.7838	F (2, 6) = 42,67	P=0,0003
									Residual (within columns)	0.1102	6	0.01837
									Total	1.678	8
									Data summary
									Number of treatments (columns)	3
									Number of values (total)	9
