# Supplementary material for: Recruitment of autophagy initiator TAX1BP1 advances aggrephagy from cargo collection to sequestration
Source: EMBO J. 2024 Oct 24;43(23):9. doi: 10.1038/s44318-024-00280-5 (PMC11611905; doi:10.1038/s44318-024-00280-5)
Supplement: Supplementary file 5 — Source data Fig. 3 [file 44318_2024_280_MOESM5_ESM.zip › SD figure 3/Fig3B.xlsx]

## Sheet: Sheet1
	WT	TAX1BP1 KO #1	TAX1BP1 KO #2			Table Analyzed	WB relative p62 pSer403 signal
	0.83378	0.507658	0.541041			Data sets analyzed	A-C
	0.888568	0.240844	0.214467
	1.27765	0.225763	0.345235			ANOVA summary								Number of families	1
						F	11.63							Number of comparisons per family	2
						P value	0.0086							Alpha	0.05
						P value summary	**
						Significant diff. among means (P < 0.05)?	Yes							Dunnett's multiple comparisons test	Mean Diff,	95,00% CI of diff,	Below threshold?	Summary	Adjusted P Value	A-?
						R squared	0.7949							WT vs. TAX1BP1 KO #1	0.6752	0,2261 to 1,124	Yes	**	0.009	B	TAX1BP1 KO #1
														WT vs. TAX1BP1 KO #2	0.6331	0,1840 to 1,082	Yes	*	0.0122	C	TAX1BP1 KO #2
						Brown-Forsythe test
						F (DFn, DFd)	0,09117 (2, 6)							Test details	Mean 1	Mean 2	Mean Diff,	SE of diff,	n1	n2	q	DF
						P value	0.9141							WT vs. TAX1BP1 KO #1	1	0.3248	0.6752	0.1569	3	3	4.305	6
						P value summary	ns							WT vs. TAX1BP1 KO #2	1	0.3669	0.6331	0.1569	3	3	4.036	6
						Are SDs significantly different (P < 0.05)?	No
						Bartlett's test
						Bartlett's statistic (corrected)
						P value
						P value summary
						Are SDs significantly different (P < 0.05)?
						ANOVA table	SS	DF	MS	F (DFn, DFd)	P value
						Treatment (between columns)	0.8585	2	0.4293	F (2, 6) = 11,63	P=0,0086
						Residual (within columns)	0.2215	6	0.03691
						Total	1.08	8
						Data summary
						Number of treatments (columns)	3
						Number of values (total)	9
