# Supplementary material for: Recruitment of autophagy initiator TAX1BP1 advances aggrephagy from cargo collection to sequestration
Source: EMBO J. 2024 Oct 24;43(23):9. doi: 10.1038/s44318-024-00280-5 (PMC11611905; doi:10.1038/s44318-024-00280-5)
Supplement: Supplementary file 5 — Source data Fig. 3 [file 44318_2024_280_MOESM5_ESM.zip › SD figure 3/Fig3E.xlsx]

## Sheet: Sheet1
		WT	TAX1BP1 KO			Table Analyzed	Data 25
		0.74359	0.333333
		0.846154	0.42			Column B	TAX1BP1 KO
		0.932203	0.483871			vs.	vs,
						Column A	WT
						Unpaired t test
						P value	0.0036
						P value summary	**
						Significantly different (P < 0.05)?	Yes
						One- or two-tailed P value?	Two-tailed
						t, df	t=6,133, df=4
						How big is the difference?
						Mean of column A	0.8406
						Mean of column B	0.4124
						Difference between means (B - A) ± SEM	-0,4282 ± 0,06982
						95% confidence interval	-0,6221 to -0,2344
						R squared (eta squared)	0.9039
						F test to compare variances
						F, DFn, Dfd	1,562, 2, 2
						P value	0.7807
						P value summary	ns
						Significantly different (P < 0.05)?	No
						Data analyzed
						Sample size, column A	3
						Sample size, column B	3
