# Supplementary material for: Recruitment of autophagy initiator TAX1BP1 advances aggrephagy from cargo collection to sequestration
Source: EMBO J. 2024 Oct 24;43(23):9. doi: 10.1038/s44318-024-00280-5 (PMC11611905; doi:10.1038/s44318-024-00280-5)
Supplement: Supplementary file 5 — Source data Fig. 3 [file 44318_2024_280_MOESM5_ESM.zip › SD figure 3/Fig3I.xlsx]

## Sheet: Sheet1
						Table Analyzed	Data 7
		- TAX1BP1	+ TAX1BP1			Column B	+ TAX1BP1
		0.00451467	0.714472			vs.	vs,
		0.0991124	0.415006			Column A	- TAX1BP1
		0.00461538	0.227174
						Unpaired t test
						P value	0.0458
						P value summary	*
						Significantly different (P < 0.05)?	Yes
						One- or two-tailed P value?	Two-tailed
						t, df	t=2,863, df=4
						How big is the difference?
						Mean of column A	0.03608
						Mean of column B	0.4522
						Difference between means (B - A) ± SEM	0,4161 ± 0,1454
						95% confidence interval	0,01257 to 0,8197
						R squared (eta squared)	0.672
						F test to compare variances
						F, DFn, Dfd	20,27, 2, 2
						P value	0.094
						P value summary	ns
						Significantly different (P < 0.05)?	No
						Data analyzed
						Sample size, column A	3
						Sample size, column B	3
