# Supplementary material for: Recruitment of autophagy initiator TAX1BP1 advances aggrephagy from cargo collection to sequestration
Source: EMBO J. 2024 Oct 24;43(23):9. doi: 10.1038/s44318-024-00280-5 (PMC11611905; doi:10.1038/s44318-024-00280-5)
Supplement: Supplementary file 6 — Source data Fig. 4 [file 44318_2024_280_MOESM6_ESM.zip]

Archive with 33 entries (30 files):
- SD figure 4/
- SD figure 4/.DS_Store
- __MACOSX/SD figure 4/._.DS_Store
- SD figure 4/Fig4F/
- __MACOSX/SD figure 4/._Fig4F
- SD figure 4/Fig4A/
- __MACOSX/SD figure 4/._Fig4A
- SD figure 4/Fig4H.pdf
- __MACOSX/SD figure 4/._Fig4H.pdf
- SD figure 4/Fig4G.xlsx
- __MACOSX/SD figure 4/._Fig4G.xlsx
- SD figure 4/Fig4D.pdf
- __MACOSX/SD figure 4/._Fig4D.pdf
- SD figure 4/Fig4C.tif
- __MACOSX/SD figure 4/._Fig4C.tif
- SD figure 4/Fig4B.xlsx
- __MACOSX/SD figure 4/._Fig4B.xlsx
- SD figure 4/Fig4F/WT-NBR1_2_1.czi
- __MACOSX/SD figure 4/Fig4F/._WT-NBR1_2_1.czi
- SD figure 4/Fig4F/GST-NBR1_2_1.czi
- __MACOSX/SD figure 4/Fig4F/._GST-NBR1_2_1.czi
- SD figure 4/Fig4F/L442A-NBR1_2_1.czi
- __MACOSX/SD figure 4/Fig4F/._L442A-NBR1_2_1.czi
- SD figure 4/Fig4F/Y449A-NBR1_2_2.czi
- __MACOSX/SD figure 4/Fig4F/._Y449A-NBR1_2_2.czi
- SD figure 4/Fig4A/GST-TAX1ΓêåN.czi
- __MACOSX/SD figure 4/Fig4A/._GST-TAX1ΓêåN.czi
- SD figure 4/Fig4A/GST.czi
- __MACOSX/SD figure 4/Fig4A/._GST.czi
- SD figure 4/Fig4A/GST-TAX1.czi
- __MACOSX/SD figure 4/Fig4A/._GST-TAX1.czi
- SD figure 4/Fig4A/GST-Ndomain.czi
- __MACOSX/SD figure 4/Fig4A/._GST-Ndomain.czi
