# Supplementary material for: Recruitment of autophagy initiator TAX1BP1 advances aggrephagy from cargo collection to sequestration
Source: EMBO J. 2024 Oct 24;43(23):9. doi: 10.1038/s44318-024-00280-5 (PMC11611905; doi:10.1038/s44318-024-00280-5)
Supplement: Supplementary file 6 — Source data Fig. 4 [file 44318_2024_280_MOESM6_ESM.zip › SD figure 4/Fig4G.xlsx]

## Sheet: Sheet1
		TAX1BP1 WT			TAX1BP1 Y449A			TAX1BP1 L442A
		433.1	689	2042.5	2	383.3	195.7	4.02	18.03	30		Table Analyzed	TAX1 point mutants				Compare column means (main column effect)
		1143.2	828.5	938.9	81.5	330.8	313.2	4.05	36.2	49.9		Data sets analyzed	A-C
		587.4	739.7	685.9	94.4	496.9	366.5	32.7	12.07	33.2							Number of families	1
		766.8	1166.2	1321.5	177.9	123	39.5	30	9	29.04		Nested one-way ANOVA					Number of comparisons per family	2
		867.8	853.3	904.1	48.7	163.4	349.9	30	8.06	4.02		P value	0.001				Alpha	0.05
			710.5	653.4	45.4	176.5	221.5	34.4	20.01	26		P value summary	***
		729.7	847	1385.2	240.8	253.6	214.8	21.06	3.07	8.06		Significantly different (P < 0.05)?	Yes				Dunnett's multiple comparisons test	Mean Diff,	95,00% CI of diff,	Below threshold?	Summary	Adjusted P Value
		835.6	1206	1652.5	309	542.1	151.2	3.06	3.02	15.05		F, DFn, Dfd	27,41, 2, 6				TAX1BP1 WT vs. TAX1BP1 Y449A	761.8	371,0 to 1152	Yes	**	0.0025
		849.1	954.9	450	71.8	238.9	338.1	23.02	2.04	9.01							TAX1BP1 WT vs. TAX1BP1 L442A	977.1	568,0 to 1386	Yes	***	0.0009
		1224.8	1303.5	1408.9	416.9	99.9	57.6		65.2	43.1		Random effects	SD	Variance
		296.5	790	619.2	175	459.2	353.9		102	50.7		Variation within subcolumns	302.2	91314			Test details	Mean 1	Mean 2	Mean Diff,	SE of diff,	N1	N2	q	DF
		1242.6	808	755.7	109.6	220.3	194.2		36.3	2.09		Variation among subcolumn means	161	25913			TAX1BP1 WT vs. TAX1BP1 Y449A	1001	239.1	761.8	135	180	211	5.642	6
		1282.7	792	1241.3	232.5	470.6	353.9		11.05	7.06							TAX1BP1 WT vs. TAX1BP1 L442A	1001	23.72	977.1	141.4	180	46	6.912	6
		740	670.2	1813	124.8	264.2	250.5		98.5	6.08		Do the subcolumns differ (within each column)?
		682	626.9	939.1	177.2	459.4	310.4		7.08	0.6		Chi-square, df	74,05, 1
		402.5	847.2	1426.2	96.8	115	204			33.1		P value	<0,0001
		1235.2	363.1	569.9	182.9	373.9	103.1			25.07		P value summary	****
		332	500.3	900.5	231.4	452.4	234.8			40.8		Is there significant difference between subcolumns (P < 0.05)?	Yes
		399.9	671	1378	98.9	135.4	212.9			1.06
		526.9	2056.3	1887.4	147.9	355.9	395.7			22.05		Data analyzed
		434.7	1954.8	1191.4	70	414.8	119			34.7		Number of treatments (columns)	3
		172.2	703	2528	129.5		356.5			10.05		Number of subjects (subcolumns)	9
		369.5	492.8	1484.9	168	297.2	165.1					Total number of values	437
		350.5	1323.2	2232.5	182.8	332.9
		1247.5	750	1510	241.6	395.3	152.8
		1100	884.1	1166.5	26.06	546.8	68.6
		403.8	1675.8	1502.7	202.9	606.8	305.1
		123.8	2363.5	2215.7	171.1	683	191.1
		539	2066.1	2068.4	186.3	315.6	411.1
		378.1	1063.7	1766.2	399.2	422.9	458.8
		702	1851.2	2065	113.4	66.8	470.1
		1296	774.4	1641.6	116	331.6	149.2
		829.4	1665.9	1902.4	158.9	98.6	135.4
		1427.5	388.1	573.4	60.3	504.9	117
		768.3	1886.9	930	369.4	421.1	258.1
		332.5	1429.6	784.8	163.9	372.8	123.3
					244.2	381.6	102
		757.2	665.1	1127	179.8	333.3	400.5
		1143.8	1026.7	1043.5	365.3	275.4	171.4
		683.8	901.9	391.6	100	217.7	167.3
			570.8	1516.6	63.7	215.2	151
		1079.3		924.1	52.3	310.7	332.5
		208.6	1458.6	977.3	49.9	347.9	348.6
		312.1	859.7	1196.5	24.05	67	84.2
		293	1312.2	1203.7	308.7	548.6	103.4
		639	1575.1	699.9	114.3	235.8	100.1
		1109.9	777.2	927.4	123.8	389.1	170.9
		946	1264.6	808.4	388.2	437.1	157.4
		730.8	1030.8	1186.6	88.5	163.8	145.8
			1428.2	570.3	78	136.2	218.3
		537	813.7	884.5	57.7	252.4	185.8
		620.9	1923.3	499.8	214.6	215.7	295.9
			925.7	457	302.9	580.3	131.2
		349.3	990.5	604.3	125.1	323.5	1.09
		530.6	775.6	995.4	54.7	258	97.3
		932.1	1543.6	794.7	217.7	246.2	509.9
		842.3	1295.4	1309.3	98	387.5	11.08
		561.5	1643.8	957.7	235.1	297.4
		460.9	750.8	980.3	197.9	258.3
		299.2	1143		167.8	165.8
		526.5	1231.2	1548.3	285.9	333.5
		541.6	1774.9		142.2	321.2
		971.3	1006		250.8	481.8
		1095.9	1719.5		364.1	214.2
					140.2	195.2
					128.4	942.5
					97.7	497.5
					34.8	405.1
					27.02	373.7
					73.2	165
					127.2	358.8
					169.1	291.9
						357.9
						335.4
						505.6
						590.9
						105.3
						535.9
						528.3
						168.6
						294.2
						323.2
						310.6
						446.3
