# Supplementary material for: Recruitment of autophagy initiator TAX1BP1 advances aggrephagy from cargo collection to sequestration
Source: EMBO J. 2024 Oct 24;43(23):9. doi: 10.1038/s44318-024-00280-5 (PMC11611905; doi:10.1038/s44318-024-00280-5)
Supplement: Supplementary file 6 — Source data Fig. 4 [file 44318_2024_280_MOESM6_ESM.zip › SD figure 4/Fig4B.xlsx]

## Sheet: Sheet1
		TAX1BP1			N domain			TAX1BP1∆N
		1420.5	1474.3	372.2	1449.9	1955.9	1240.6	5.5	31.1	1.3
		661.6	1238.5	636.7	547.6	1016.3	1356.9	3.4	8.4	1.5
		1102	1090.2	679.7	561.1	2041.8	498.1	1.9	14.5	1.5
		343.4	676.8	455	450.2	1530.2	1055.8	7.6	0.1			Table Analyzed	TAX1 truncation-NBR1 binding				Compare column means (main column effect)
		396.7	1054.5	830.1	532.4	1254	1113.5	5.4	11.9			Data sets analyzed	A-C
		634.9	570.3	456.2	532.9	983.5	594	0.8	17.1								Number of families	1
		547.4	838.6	708.7	733.4	1866.9	529.9		6.4			Nested one-way ANOVA					Number of comparisons per family	2
		823.6	739	406.3	634.4	1276.3	1334.2		6.5			P value	0.0029				Alpha	0.05
		702	789.6	269.4	695	438.6	1101.4		0.1			P value summary	**
		237.5	844.6	196.9	627.1	607.2	918.9		4.7			Significantly different (P < 0.05)?	Yes				Dunnett's multiple comparisons test	Mean Diff,	95,00% CI of diff,	Below threshold?	Summary	Adjusted P Value
		721.8	1814.1	647.8	706.8	920.9	1461.9		7.4			F, DFn, Dfd	18,02, 2, 6				TAX1BP1 vs. N domain	-149.4	-623,9 to 325,2	No	ns	0.6099
		392.6	976.1	297.8	868.9	1185.3	1575.5		18.4								TAX1BP1 vs. TAX1BP1∆N	878.2	358,3 to 1398	Yes	**	0.0051
		735	605.5	264.4	1102.1	1222.7	990.4		13.2			Random effects	SD	Variance
		601.7	1754.5	1125.9	903.6	863	740.9		12			Variation within subcolumns	383.1	146772			Test details	Mean 1	Mean 2	Mean Diff,	SE of diff,	N1	N2	q	DF
		253.8	1261.4	254.2	941.3	812.2	1021		6.5			Variation among subcolumn means	191.1	36528			TAX1BP1 vs. N domain	885.5	1035	-149.4	163.5	187	108	0.9136	6
		536.6	1224.2	264.9	497.4	1267	1639.2		13.8								TAX1BP1 vs. TAX1BP1∆N	885.5	7.299	878.2	179.1	187	43	4.903	6
		872.4	507.2	1067.9	1110	527	1501		8.3			Do the subcolumns differ (within each column)?
		783.2	1826.6	1141.3	676.6	621.5	1441.6		9.9			Chi-square, df	61,93, 1
		532.3	1776.8	825.7	1677.3	1655.4	653.1		12.4			P value	<0,0001
		398.4	336.6	731.6	1533.8	816.2	323.4		15			P value summary	****
		795.5	1436.6	188.4	1682.2	478.3	911.8		25.5			Is there significant difference between subcolumns (P < 0.05)?	Yes
		475.3	1150.6	743.6	353.4	354.4	1709.2		7
		1291.8	1448.6	403.7	471.2	651.6	1166.4		7.7			Data analyzed
		1275.5	1684.7	1076.7	1580.2	579	1039.3		4			Number of treatments (columns)	3
		955.7	1111.3	679.2	2058.2	1020.6			11.8			Number of subjects (subcolumns)	9
		1160.1	1498.5	1366.1	1430.4	483.4			0.4			Total number of values	338
		867.1	924.1	839.7	1526.6	1511			5.1
		1275.9	1484.3	1170.2	1590.4	700.8			11.2
		530.7	1829.2	795.7	1792.3	1273.5			20.9
		388.6	1383.1	317	1970.2	1509.3			32.2
		1256.4	1917.5	467.4	1014.9	1417.9			32.6
		848.6	572	1198	745.1	832.9			16
		240.2	810.9	1226.5		980.8			2.3
		579.5	944.5	308.7		1274.1			21.9
		665.1	674	317.2		598.2
		551.6	1569.8	568		749.9
			1533.5	297.6		734.3
			1971.8	569.9		908.5
			1378.5	449.1		939.5
			1745.4	234.9		306.4
			947.2	666.8		1118.2
			1746.6	732.5		1142.3
			1494.4	300.7		1451.2
			1265.9	445.8		633.4
			1352.8	1140.6		1677.7
			1138.6	629.2		1416.6
			1810.1	872.8		372.4
			2058.7	229.1		751.4
			505.6	143		1156.7
			1586.9	368.6		1039.5
			1397.3	347.9		364.6
			858.8	461.1		546.1
			1640.9	793.2
			1397.6	230.1
			1243.8	892.8
			1514.4	1345
			1424	369.8
			524.8	937.8
			1734.3	566.3
			1157.4	247.8
			1371.1	1243.3
			696.5	988.4
			1290.4	361.4
				1433.6
				1556
				1004.5
				784.1
				475.6
				747.4
				1527.2
				1316.5
				648.8
				1072.9
				409.2
				572.9
				835.2
				632.3
				307.8
				460.8
				432.7
				991.2
				484.9
				997
				911.3
				968
				1545
				715.7
				419.6
