# Supplementary material for: Recruitment of autophagy initiator TAX1BP1 advances aggrephagy from cargo collection to sequestration
Source: EMBO J. 2024 Oct 24;43(23):9. doi: 10.1038/s44318-024-00280-5 (PMC11611905; doi:10.1038/s44318-024-00280-5)
Supplement: Supplementary file 7 — Source data Fig. 5 [file 44318_2024_280_MOESM7_ESM.zip]

Archive with 48 entries (44 files):
- SD figure 5/
- SD figure 5/Fig5F.xlsx
- __MACOSX/SD figure 5/._Fig5F.xlsx
- SD figure 5/.DS_Store
- __MACOSX/SD figure 5/._.DS_Store
- SD figure 5/Fig5E/
- __MACOSX/SD figure 5/._Fig5E
- SD figure 5/Fig5C/
- __MACOSX/SD figure 5/._Fig5C
- SD figure 5/Fig5B.xlsx
- __MACOSX/SD figure 5/._Fig5B.xlsx
- SD figure 5/Fig5A/
- __MACOSX/SD figure 5/._Fig5A
- SD figure 5/Fig5D.xlsx
- __MACOSX/SD figure 5/._Fig5D.xlsx
- SD figure 5/Fig5E/Condassay_2_w1sd-GFP_s3_t60.tif
- __MACOSX/SD figure 5/Fig5E/._Condassay_2_w1sd-GFP_s3_t60.tif
- SD figure 5/Fig5E/Condassay_2_w2sd-mCherry_s4_t60.tif
- __MACOSX/SD figure 5/Fig5E/._Condassay_2_w2sd-mCherry_s4_t60.tif
- SD figure 5/Fig5E/Condassay_2_w2sd-mCherry_s5_t60.tif
- __MACOSX/SD figure 5/Fig5E/._Condassay_2_w2sd-mCherry_s5_t60.tif
- SD figure 5/Fig5E/Condassay_2_w1sd-GFP_s1_t60.tif
- __MACOSX/SD figure 5/Fig5E/._Condassay_2_w1sd-GFP_s1_t60.tif
- SD figure 5/Fig5E/Condassay_2_w2sd-mCherry_s3_t60.tif
- __MACOSX/SD figure 5/Fig5E/._Condassay_2_w2sd-mCherry_s3_t60.tif
- SD figure 5/Fig5E/Condassay_2_w1sd-GFP_s4_t60.tif
- __MACOSX/SD figure 5/Fig5E/._Condassay_2_w1sd-GFP_s4_t60.tif
- SD figure 5/Fig5E/Condassay_2_w1sd-GFP_s5_t60.tif
- __MACOSX/SD figure 5/Fig5E/._Condassay_2_w1sd-GFP_s5_t60.tif
- SD figure 5/Fig5E/Condassay_2_w2sd-mCherry_s1_t60.tif
- __MACOSX/SD figure 5/Fig5E/._Condassay_2_w2sd-mCherry_s1_t60.tif
- SD figure 5/Fig5C/15min.tif
- SD figure 5/Fig5C/0min.tif
- __MACOSX/SD figure 5/Fig5C/._0min.tif
- SD figure 5/Fig5C/.DS_Store
- __MACOSX/SD figure 5/Fig5C/._.DS_Store
- SD figure 5/Fig5C/1min.tif
- SD figure 5/Fig5C/30min.tif
- SD figure 5/Fig5C/5min.tif
- SD figure 5/Fig5C/10min.tif
- SD figure 5/Fig5A/5uM_GABARAP.czi
- __MACOSX/SD figure 5/Fig5A/._5uM_GABARAP.czi
- SD figure 5/Fig5A/1uM_GABARAP.czi
- __MACOSX/SD figure 5/Fig5A/._1uM_GABARAP.czi
- SD figure 5/Fig5A/500nM_GABARAP.czi
- __MACOSX/SD figure 5/Fig5A/._500nM_GABARAP.czi
- SD figure 5/Fig5A/0uM_GABARAP.czi
- __MACOSX/SD figure 5/Fig5A/._0uM_GABARAP.czi
