# Supplementary material for: Recruitment of autophagy initiator TAX1BP1 advances aggrephagy from cargo collection to sequestration
Source: EMBO J. 2024 Oct 24;43(23):9. doi: 10.1038/s44318-024-00280-5 (PMC11611905; doi:10.1038/s44318-024-00280-5)
Supplement: Supplementary file 7 — Source data Fig. 5 [file 44318_2024_280_MOESM7_ESM.zip › SD figure 5/Fig5F.xlsx]

## Sheet: Sheet1
		0 nM	500 nM	1 µM	5 µM
		1	0.871203	0.687461	0.0607816		Table Analyzed	Data 16
		1	1.09655	0.694307	0.0115073		Data sets analyzed	A-D
		1	0.705279	0.278127	0.29267
							ANOVA summary							Number of families	1
							F	15.9						Number of comparisons per family	3
							P value	0.001						Alpha	0.05
							P value summary	***
							Significant diff. among means (P < 0.05)?	Yes						Dunnett's multiple comparisons test	Mean Diff,	95,00% CI of diff,	Below threshold?	Summary	Adjusted P Value	A-?
							R squared	0.8564						0 nM vs. 500 nM	0.109	-0,2947 to 0,5127	No	ns	0.7816	B	500 nM
														0 nM vs. 1 µM	0.4467	0,04301 to 0,8504	Yes	*	0.0318	C	1 µM
							Brown-Forsythe test							0 nM vs. 5 µM	0.8783	0,4747 to 1,282	Yes	***	0.0006	D	5 µM
							F (DFn, DFd)	0,5806 (3, 8)
							P value	0.6441						Test details	Mean 1	Mean 2	Mean Diff,	SE of diff,	n1	n2	q	DF
							P value summary	ns						0 nM vs. 500 nM	1	0.891	0.109	0.1402	3	3	0.7775	8
							Are SDs significantly different (P < 0.05)?	No						0 nM vs. 1 µM	1	0.5533	0.4467	0.1402	3	3	3.187	8
														0 nM vs. 5 µM	1	0.1217	0.8783	0.1402	3	3	6.266	8
							Bartlett's test
							Bartlett's statistic (corrected)
							P value
							P value summary
							Are SDs significantly different (P < 0.05)?
							ANOVA table	SS	DF	MS	F (DFn, DFd)	P value
							Treatment (between columns)	1.406	3	0.4688	F (3, 8) = 15,90	P=0,0010
							Residual (within columns)	0.2358	8	0.02948
							Total	1.642	11
							Data summary
							Number of treatments (columns)	4
							Number of values (total)	12
