# Supplementary material for: Recruitment of autophagy initiator TAX1BP1 advances aggrephagy from cargo collection to sequestration
Source: EMBO J. 2024 Oct 24;43(23):9. doi: 10.1038/s44318-024-00280-5 (PMC11611905; doi:10.1038/s44318-024-00280-5)
Supplement: Supplementary file 7 — Source data Fig. 5 [file 44318_2024_280_MOESM7_ESM.zip › SD figure 5/Fig5B.xlsx]

## Sheet: Sheet1
0 nM			500 nM			1 µM			5 µM
1.45241	0.7594	0.669885	0.978863	1.24265	0.768397	0.262763	0.56092	0.598956	0.306075	0.3797	0.413752
1.74405	1.03986	0.622599	0.935551	1.15636	0.827505	0.487988	0.539347	0.642301	0.320513	0.362441	0.508324
1.31959	1.03986	0.874791	0.935551	1.20382	1.03241	1.12035	0.47031	0.693528	0.317625	0.392644	0.413752
0.799838	0.772344	0.638361	0.716101	1.15636	0.933898	0.40425	0.513458	0.642301	0.389813	0.362441	0.350704			Table Analyzed	GABARAP Titration
1.59968	1.07006	0.981184	1.1088	0.785289	1.16639	0.4851	0.750771	0.79204	0.190575	0.353811	0.595015			Data sets analyzed	A-D
1.32536	1.16067	0.941779	0.926888	1.09164	0.784159	0.669901	0.707623	0.567432	0.225225	0.319293	0.425574								Compare column means (main column effect)
0.721876	0.931991	1.15851	0.889351			1.0395	0.427163	0.598956	0.21945	0.232998	0.390109			Nested one-way ANOVA
0.857588	1.20814	1.7023		0.914732	0.744754	0.970201	0.66016	0.807802	0.19635	0.336552	0.366466			P value	<0,0001				Number of families	1
0.912451	0.983768	1.07182	0.984638	0.647216	0.429514	0.502425	0.595439	0.677766	0.239663	0.37107	0.370407			P value summary	****				Number of comparisons per family	3
	1.03986	0.145798	1.06549	0.76803	0.47286	0.880688	0.401274	1.10728	0.132825	0.358126	0.279775			Significantly different (P < 0.05)?	Yes				Alpha	0.05
0.970201	1.12616	1.78505	1.17233	0.496199	1.04817		0.396959	1.06393	0.225225	0.336552	0.264013			F, DFn, Dfd	34,01, 3, 8
0.701663	0.776659	1.04029		0.694678	0.571372		0.418533	0.859029	0.3465	0.340867	0.244311								Dunnett's multiple comparisons test	Mean Diff,	95,00% CI of diff,	Below threshold?	Summary	Adjusted P Value
0.684338	0.729197	1.67865	0.620813	0.811177	0.977244	1.2474	0.47031	0.926017	0.26565	0.323608	0.267954			Random effects	SD	Variance			0 nM vs. 500 nM	0.2397	0,03212 to 0,4473	Yes	*	0.0261
0.623701	1.50154	0.654123	0.600601	0.599753	0.725052	1.1319	0.56092		0.181913	0.327923	0.267954			Variation within subcolumns	0.2233	0.04988			0 nM vs. 1 µM	0.3453	0,1365 to 0,5541	Yes	**	0.0037
0.860476	1.70434		0.742088	0.707623	0.429514		1.0528	0.910255	0.282975	0.237313	0.31918			Variation among subcolumn means	0.07495	0.005617			0 nM vs. 5 µM	0.7052	0,5012 to 0,9092	Yes	****	<0,0001
0.534188	0.871584	1.20579	1.02506	1.0528	0.831445		0.302034		0.262763	0.224368	0.358585
1.03373	1.18656	1.16639	0.701663	0.690364	0.819624		0.526402	0.654123	0.285863	0.340867	0.4768			Do the subcolumns differ (within each column)?					Test details	Mean 1	Mean 2	Mean Diff,	SE of diff,	N1	N2	q	DF
1.3398	0.750771	0.768397	0.548626	0.517773			0.457366	0.803862	0.320513	0.327923	0.39799			Chi-square, df	11,57, 1				0 nM vs. 500 nM	1.018	0.7778	0.2397	0.07243	70	75	3.309	8
0.941326	1.10458	1.46587		0.556606			0.845696		0.236775	0.323608	0.331002			P value	0.0007				0 nM vs. 1 µM	1.018	0.6722	0.3453	0.07286	70	78	4.739	8
0.993301	0.763715	0.86691		0.698993			0.414218		0.245438	0.353811	0.461038			P value summary	***				0 nM vs. 5 µM	1.018	0.3123	0.7052	0.07119	70	95	9.907	8
	0.47894			0.47894			1.0226			0.340867	0.267954			Is there significant difference between subcolumns (P < 0.05)?	Yes
0.542851		0.618658		0.638586			0.314978			0.284775	0.271894
1.48706		0.835386		1.07006			0.327923			0.358126	0.287656			Data analyzed
0.805613		1.42646		0.465995			0.323608			0.362441				Number of treatments (columns)	4
		0.941779		0.565235			0.362441			0.258886				Number of subjects (subcolumns)	12
		1.26884		0.461681			0.319293			0.314978				Total number of values	318
		1.31613		0.38833			0.604068			0.349497
		1.13092		0.491884			1.10027			0.332238
		1.09546		0.634272			0.772344			0.323608
				0.690364			0.595439			0.323608
				0.565235			0.57818			0.241627
				0.694678			0.349497			0.28909
				0.604068			0.440107			0.172591
				0.487569			0.431477			0.237313
				0.599753			0.405589			0.28046
				0.832751			0.362441			0.271831
				0.366756			0.57818			0.28909
				0.802548			0.543661			0.327923
				0.530717			0.504828			0.306349
				0.806863			0.414218			0.345182
				0.655845			0.474625			0.202794
				0.552291			0.57818			0.353811
				0.401274			0.409903			0.323608
				0.483255			0.664475			0.340867
							0.3797			0.220053
							0.440107			0.332238
							0.591124			0.310664
							0.474625			0.293405
							0.819807			0.3797
							0.392644			0.284775
										0.323608
										0.28909
