# Supplementary material for: Recruitment of autophagy initiator TAX1BP1 advances aggrephagy from cargo collection to sequestration
Source: EMBO J. 2024 Oct 24;43(23):9. doi: 10.1038/s44318-024-00280-5 (PMC11611905; doi:10.1038/s44318-024-00280-5)
Supplement: Supplementary file 7 — Source data Fig. 5 [file 44318_2024_280_MOESM7_ESM.zip › SD figure 5/Fig5D.xlsx]

## Sheet: Sheet1
		time	TAX1BP1							NBR1
		0	1	1	1	1	1	1	1	1	1	1	1	1	1	1
		1	0.89	0.94	0.93	0.85	0.76	0.82	0.96	0.934673	0.935551	1.01219	1.13207	0.923611	0.828452	1.24
		2	0.8	0.82	0.77	0.8	0.76	0.74	0.79	1.0201	0.900208	1.03049	1.03774	0.854167	0.891213	1.08
		3	0.74	0.81	0.78	0.73	0.76	0.63	0.74	0.944724	0.923077	1.07317	1.03145	0.902778	0.861925	1.01
		4	0.68	0.7	0.7	0.7	0.66	0.61	0.58	0.949749	0.887734	0.896341	1.13207	0.847222	0.933054	0.97
		5	0.63	0.68	0.66	0.73	0.68	0.51	0.61	0.944724	0.931393	0.993902	1.10692	0.833333	1.04602	1.03
		6	0.65	0.67	0.62	0.7	0.61	0.49	0.55	0.934673	0.941788	1.02439	1.1195	0.9375	1.0251	1.15
		7	0.6	0.7	0.6	0.75	0.54	0.49	0.53	0.889447	0.97921	0.981707	1.03145	0.930556	1.04602	1.2
		8	0.6	0.56	0.65	0.64	0.58	0.52	0.55	1.0201	0.93763	0.908537	1.19497	0.993056	0.970711	1.05
		9	0.59	0.56	0.58	0.62	0.6	0.6	0.55	0.909548	0.952183	0.932927	1.10692	0.895833	1.10042	1.01
		10	0.49	0.56	0.59	0.47	0.5	0.53	0.49	0.919598	0.908524	0.865854	1.14465	0.854167	1.08368	1.01
		15	0.47	0.57	0.52	0.48	0.47	0.51	0.43	0.864322	0.891892	0.981707	1.09434	0.923611	1.03766	1.12
		30	0.49	0.61	0.52	0.53	0.46	0.42	0.38	0.939698	0.925156	0.932927	1.09434	0.798611	1.0795	0.85
