# Supplementary material for: Recruitment of autophagy initiator TAX1BP1 advances aggrephagy from cargo collection to sequestration
Source: EMBO J. 2024 Oct 24;43(23):9. doi: 10.1038/s44318-024-00280-5 (PMC11611905; doi:10.1038/s44318-024-00280-5)
Supplement: Supplementary file 8 — Source data Fig. 6 [file 44318_2024_280_MOESM8_ESM.zip]

Archive with 42 entries (39 files):
- SD figure 6/
- SD figure 6/.DS_Store
- __MACOSX/SD figure 6/._.DS_Store
- SD figure 6/Fig6J.xlsx
- __MACOSX/SD figure 6/._Fig6J.xlsx
- SD figure 6/Fig6D.pdf
- __MACOSX/SD figure 6/._Fig6D.pdf
- SD figure 6/Fig6F.xlsx
- __MACOSX/SD figure 6/._Fig6F.xlsx
- SD figure 6/Fig6G.xlsx
- __MACOSX/SD figure 6/._Fig6G.xlsx
- SD figure 6/Fig6E.xlsx
- __MACOSX/SD figure 6/._Fig6E.xlsx
- SD figure 6/Fig6I.xlsx
- __MACOSX/SD figure 6/._Fig6I.xlsx
- SD figure 6/Fig6H/
- __MACOSX/SD figure 6/._Fig6H
- SD figure 6/Fig6A/
- __MACOSX/SD figure 6/._Fig6A
- SD figure 6/Fig6B.xlsx
- __MACOSX/SD figure 6/._Fig6B.xlsx
- SD figure 6/Fig6C.xlsx
- __MACOSX/SD figure 6/._Fig6C.xlsx
- SD figure 6/Fig6H/R-F740A_VPS_2.czi
- __MACOSX/SD figure 6/Fig6H/._R-F740A_VPS_2.czi
- SD figure 6/Fig6H/R-WT_VPS_3.czi
- __MACOSX/SD figure 6/Fig6H/._R-WT_VPS_3.czi
- SD figure 6/Fig6H/R-WT_DMSO_3.czi
- __MACOSX/SD figure 6/Fig6H/._R-WT_DMSO_3.czi
- SD figure 6/Fig6H/R-F740A_DMSO_3.czi
- __MACOSX/SD figure 6/Fig6H/._R-F740A_DMSO_3.czi
- SD figure 6/Fig6A/.DS_Store
- __MACOSX/SD figure 6/Fig6A/._.DS_Store
- SD figure 6/Fig6A/R-TAX1BP1_Dox_VPS.tif
- SD figure 6/Fig6A/R-TAX1BP1_UT.tif
- SD figure 6/Fig6A/R-TAX1BP1-L442A_UT.tif
- SD figure 6/Fig6A/R-TAX1BP1_Dox.tif
- SD figure 6/Fig6A/R-TAX1BP1ΓêåN_UT.tif
- SD figure 6/Fig6A/R-TAX1BP1-L442A_Dox_VPS.tif
- SD figure 6/Fig6A/R-TAX1BP1ΓêåN_Dox.tif
- SD figure 6/Fig6A/R-TAX1BP1-L442A_Dox.tif
- SD figure 6/Fig6A/R-TAX1BP1ΓêåN_Dox_VPS.tif
