# Supplementary material for: Recruitment of autophagy initiator TAX1BP1 advances aggrephagy from cargo collection to sequestration
Source: EMBO J. 2024 Oct 24;43(23):9. doi: 10.1038/s44318-024-00280-5 (PMC11611905; doi:10.1038/s44318-024-00280-5)
Supplement: Supplementary file 8 — Source data Fig. 6 [file 44318_2024_280_MOESM8_ESM.zip › SD figure 6/Fig6J.xlsx]

## Sheet: Sheet1
R-NBR1	R-NBR1 F740A
0.79274	0.0865477
1.14272	0.0665335		Table Analyzed	TAX1+ puncta NBR1 F740A
1.06454	0.109746
			Column B	R-NBR1 F740A
			vs.	vs,
			Column A	R-NBR1
			Unpaired t test
			P value	0.001
			P value summary	**
			Significantly different (P < 0.05)?	Yes
			One- or two-tailed P value?	Two-tailed
			t, df	t=8,544, df=4
			How big is the difference?
			Mean of column A	1
			Mean of column B	0.08761
			Difference between means (B - A) ± SEM	-0,9124 ± 0,1068
			95% confidence interval	-1,209 to -0,6159
			R squared (eta squared)	0.948
			F test to compare variances
			F, DFn, Dfd	72,16, 2, 2
			P value	0.0273
			P value summary	*
			Significantly different (P < 0.05)?	Yes
			Data analyzed
			Sample size, column A	3
			Sample size, column B	3
