# Supplementary material for: Recruitment of autophagy initiator TAX1BP1 advances aggrephagy from cargo collection to sequestration
Source: EMBO J. 2024 Oct 24;43(23):9. doi: 10.1038/s44318-024-00280-5 (PMC11611905; doi:10.1038/s44318-024-00280-5)
Supplement: Supplementary file 8 — Source data Fig. 6 [file 44318_2024_280_MOESM8_ESM.zip › SD figure 6/Fig6F.xlsx]

## Sheet: Sheet1
					Table Analyzed	Data 19
	R-WT	R-∆N	R-L442A		Data sets analyzed	A-C
	0.719127	0.194056	0.290505
	1.27561	0.47345	0.373681		ANOVA summary
	1.00527	0.191606	0.215979		F	13.76
					P value	0.0057						Number of families	1
					P value summary	**						Number of comparisons per family	2
					Significant diff. among means (P < 0.05)?	Yes						Alpha	0.05
					R squared	0.8211
												Dunnett's multiple comparisons test	Mean Diff,	95,00% CI of diff,	Below threshold?	Summary	Adjusted P Value	A-?
					Brown-Forsythe test							R-WT vs. R-∆N	0.7136	0,2662 to 1,161	Yes	**	0.0068	B	R-∆N
					F (DFn, DFd)	0,7747 (2, 6)						R-WT vs. R-L442A	0.7066	0,2592 to 1,154	Yes	**	0.0072	C	R-L442A
					P value	0.502
					P value summary	ns						Test details	Mean 1	Mean 2	Mean Diff,	SE of diff,	n1	n2	q	DF
					Are SDs significantly different (P < 0.05)?	No						R-WT vs. R-∆N	1	0.2864	0.7136	0.1563	3	3	4.566	6
												R-WT vs. R-L442A	1	0.2934	0.7066	0.1563	3	3	4.521	6
					Bartlett's test
					Bartlett's statistic (corrected)
					P value
					P value summary
					Are SDs significantly different (P < 0.05)?
					ANOVA table	SS	DF	MS	F (DFn, DFd)	P value
					Treatment (between columns)	1.009	2	0.5043	F (2, 6) = 13,76	P=0,0057
					Residual (within columns)	0.2198	6	0.03664
					Total	1.228	8
					Data summary
					Number of treatments (columns)	3
					Number of values (total)	9
