# Supplementary material for: Recruitment of autophagy initiator TAX1BP1 advances aggrephagy from cargo collection to sequestration
Source: EMBO J. 2024 Oct 24;43(23):9. doi: 10.1038/s44318-024-00280-5 (PMC11611905; doi:10.1038/s44318-024-00280-5)
Supplement: Supplementary file 8 — Source data Fig. 6 [file 44318_2024_280_MOESM8_ESM.zip › SD figure 6/Fig6G.xlsx]

## Sheet: Sheet1
			-Dox			+Dox
		R-WT	0.864552	0.949209	1.18624	0.617141	0.651166	0.474456
		R-∆N	0.993809	1.14488	0.861313	0.903621	1.15032	0.810416
		R-L442A	1.10588	1.16984	0.724281	1.26089	1.01398	1.23363
		Table Analyzed	Data 29
									Compare each cell mean with the other cell mean in that row
		Two-way ANOVA	Ordinary
		Alpha	0.05						Number of families	1
									Number of comparisons per family	3
		Source of Variation	% of total variation	P value	P value summary	Significant?			Alpha	0.05
		Interaction	29.45	0.0283	*	Yes
		Row Factor	29.45	0.0283	*	Yes			Šídák's multiple comparisons test	Mean Diff,	95,00% CI of diff,	Below threshold?	Summary	Adjusted P Value
		Column Factor	4.808	0.2313	ns	No
									-Dox - +Dox
		ANOVA table	SS	DF	MS	F (DFn, DFd)	P value		R-WT	0.4191	0,04519 to 0,7930	Yes	*	0.0271
		Interaction	0.2662	2	0.1331	F (2, 12) = 4,871	P=0,0283		R-∆N	0.04521	-0,3287 to 0,4191	No	ns	0.9831
		Row Factor	0.2662	2	0.1331	F (2, 12) = 4,871	P=0,0283		R-L442A	-0.1695	-0,5434 to 0,2044	No	ns	0.5489
		Column Factor	0.04345	1	0.04345	F (1, 12) = 1,590	P=0,2313
		Residual	0.3279	12	0.02732
									Test details	Mean 1	Mean 2	Mean Diff,	SE of diff,	N1	N2	t	DF
		Difference between column means
		Mean of -Dox	1						-Dox - +Dox
		Mean of +Dox	0.9017						R-WT	1	0.5809	0.4191	0.135	3	3	3.105	12
		Difference between means	0.09826						R-∆N	1	0.9548	0.04521	0.135	3	3	0.335	12
		SE of difference	0.07792						R-L442A	1	1.17	-0.1695	0.135	3	3	1.256	12
		95% CI of difference	-0,07151 to 0,2680
		Data summary
		Number of columns (Column Factor)	2
		Number of rows (Row Factor)	3
		Number of values	18
