# Supplementary material for: Recruitment of autophagy initiator TAX1BP1 advances aggrephagy from cargo collection to sequestration
Source: EMBO J. 2024 Oct 24;43(23):9. doi: 10.1038/s44318-024-00280-5 (PMC11611905; doi:10.1038/s44318-024-00280-5)
Supplement: Supplementary file 8 — Source data Fig. 6 [file 44318_2024_280_MOESM8_ESM.zip › SD figure 6/Fig6E.xlsx]

## Sheet: Sheet1
	R-WT	R-∆N	R-L442A
	1.05225	0.555648	0.259643
	0.970916	0.248845	0.157213			Table Analyzed	p62 dN WB
	0.976833	0.197644	0.194724			Data sets analyzed	A-C
												Number of families	1
						ANOVA summary						Number of comparisons per family	2
						F	38.87					Alpha	0.05
						P value	0.0004
						P value summary	***					Dunnett's multiple comparisons test	Mean Diff,	95,00% CI of diff,	Below threshold?	Summary	Adjusted P Value	A-?
						Significant diff. among means (P < 0.05)?	Yes					R-WT vs. R-∆N	0.666	0,3886 to 0,9433	Yes	***	0.0008	B	R-∆N
						R squared	0.9284					R-WT vs. R-L442A	0.7961	0,5188 to 1,073	Yes	***	0.0003	C	R-L442A
						Brown-Forsythe test						Test details	Mean 1	Mean 2	Mean Diff,	SE of diff,	n1	n2	q	DF
						F (DFn, DFd)	0,7950 (2, 6)					R-WT vs. R-∆N	1	0.334	0.666	0.09687	3	3	6.875	6
						P value	0.494					R-WT vs. R-L442A	1	0.2039	0.7961	0.09687	3	3	8.219	6
						P value summary	ns
						Are SDs significantly different (P < 0.05)?	No
						Bartlett's test
						Bartlett's statistic (corrected)
						P value
						P value summary
						Are SDs significantly different (P < 0.05)?
						ANOVA table	SS	DF	MS	F (DFn, DFd)	P value
						Treatment (between columns)	1.094	2	0.5471	F (2, 6) = 38,87	P=0,0004
						Residual (within columns)	0.08446	6	0.01408
						Total	1.179	8
						Data summary
						Number of treatments (columns)	3
						Number of values (total)	9
