# Supplementary material for: Recruitment of autophagy initiator TAX1BP1 advances aggrephagy from cargo collection to sequestration
Source: EMBO J. 2024 Oct 24;43(23):9. doi: 10.1038/s44318-024-00280-5 (PMC11611905; doi:10.1038/s44318-024-00280-5)
Supplement: Supplementary file 8 — Source data Fig. 6 [file 44318_2024_280_MOESM8_ESM.zip › SD figure 6/Fig6I.xlsx]

## Sheet: Sheet1
		R-NBR1			R-NBR1 F740A
	DMSO	0.898346	0.665975	1.43568	1.54922	2.07156	2.27542
	VPS34 IN1	1.93934	1.73365	1.64819	2.02964	1.69031	2.22515
									Compare each cell mean with the other cell mean in that row
									Number of families	1
	Table Analyzed	p62 foci NBR1 f740A							Number of comparisons per family	2
									Alpha	0.05
	Two-way ANOVA	Ordinary
	Alpha	0.05							Šídák's multiple comparisons test	Mean Diff,	95,00% CI of diff,	Below threshold?	Summary	Adjusted P Value
	Source of Variation	% of total variation	P value	P value summary	Significant?				R-NBR1 - R-NBR1 F740A
	Interaction	15.85	0.0694	ns	No				DMSO	-0.9654	-1,666 to -0,2644	Yes	*	0.0108
	Row Factor	17.24	0.0603	ns	No				VPS34 IN1	-0.208	-0,9090 to 0,4930	No	ns	0.6856
	Column Factor	38.04	0.0118	*	Yes
	ANOVA table	SS	DF	MS	F (DFn, DFd)	P value			Test details	Mean 1	Mean 2	Mean Diff,	SE of diff,	N1	N2	t	DF
	Interaction	0.4303	1	0.4303	F (1, 8) = 4,393	P=0,0694
	Row Factor	0.4681	1	0.4681	F (1, 8) = 4,779	P=0,0603			R-NBR1 - R-NBR1 F740A
	Column Factor	1.033	1	1.033	F (1, 8) = 10,54	P=0,0118			DMSO	1	1.965	-0.9654	0.2555	3	3	3.778	8
	Residual	0.7836	8	0.09795					VPS34 IN1	1.774	1.982	-0.208	0.2555	3	3	0.8139	8
	Difference between column means
	Mean of R-NBR1	1.387
	Mean of R-NBR1 F740A	1.974
	Difference between means	-0.5867
	SE of difference	0.1807
	95% CI of difference	-1,003 to -0,1700
	Difference between row means
	Mean of DMSO	1.483
	Mean of VPS34 IN1	1.878
	Difference between means	-0.395
	SE of difference	0.1807
	95% CI of difference	-0,8117 to 0,02166
	Interaction CI
	Mean diff, A1 - B1	-0.9654
	Mean diff, A2 - B2	-0.208
	(A1 -B1) - (A2 - B2)	-0.7574
	95% CI of difference	-1,591 to 0,07592
	(B1 - A1) - (B2 - A2)	0.7574
	95% CI of difference	-0,07592 to 1,591
	Data summary
	Number of columns (Column Factor)	2
	Number of rows (Row Factor)	2
	Number of values	12
