# Supplementary material for: Recruitment of autophagy initiator TAX1BP1 advances aggrephagy from cargo collection to sequestration
Source: EMBO J. 2024 Oct 24;43(23):9. doi: 10.1038/s44318-024-00280-5 (PMC11611905; doi:10.1038/s44318-024-00280-5)
Supplement: Supplementary file 8 — Source data Fig. 6 [file 44318_2024_280_MOESM8_ESM.zip › SD figure 6/Fig6B.xlsx]

## Sheet: Sheet1
						Table Analyzed	Data 20
		R-WT	R-∆N	R-L442A		Data sets analyzed	A-C
		0.60177	0.0392157	0.0285714
		0.614679	0.0672269	0.113636		ANOVA summary							Number of families	1
		0.927273	0.0857143	0.133858		F	32.34						Number of comparisons per family	2
						P value	0.0006						Alpha	0.05
						P value summary	***
						Significant diff. among means (P < 0.05)?	Yes						Dunnett's multiple comparisons test	Mean Diff,	95,00% CI of diff,	Below threshold?	Summary	Adjusted P Value	A-?
						R squared	0.9151						R-WT vs. R-∆N	0.6505	0,3887 to 0,9124	Yes	***	0.0007	B	R-∆N
													R-WT vs. R-L442A	0.6226	0,3607 to 0,8844	Yes	***	0.0009	C	R-L442A
						Brown-Forsythe test
						F (DFn, DFd)	0,6465 (2, 6)						Test details	Mean 1	Mean 2	Mean Diff,	SE of diff,	n1	n2	q	DF
						P value	0.5568						R-WT vs. R-∆N	0.7146	0.06405	0.6505	0.09146	3	3	7.113	6
						P value summary	ns						R-WT vs. R-L442A	0.7146	0.09202	0.6226	0.09146	3	3	6.807	6
						Are SDs significantly different (P < 0.05)?	No
						Bartlett's test
						Bartlett's statistic (corrected)
						P value
						P value summary
						Are SDs significantly different (P < 0.05)?
						ANOVA table	SS	DF	MS	F (DFn, DFd)	P value
						Treatment (between columns)	0.8115	2	0.4058	F (2, 6) = 32,34	P=0,0006
						Residual (within columns)	0.07528	6	0.01255
						Total	0.8868	8
						Data summary
						Number of treatments (columns)	3
						Number of values (total)	9
