# Supplementary material for: Recruitment of autophagy initiator TAX1BP1 advances aggrephagy from cargo collection to sequestration
Source: EMBO J. 2024 Oct 24;43(23):9. doi: 10.1038/s44318-024-00280-5 (PMC11611905; doi:10.1038/s44318-024-00280-5)
Supplement: Supplementary file 8 — Source data Fig. 6 [file 44318_2024_280_MOESM8_ESM.zip › SD figure 6/Fig6C.xlsx]

## Sheet: Sheet1
						Table Analyzed	no of p62_LiveCell
	R-WT	R-∆N	R-L442A			Data sets analyzed	A-C
	0.402344	0.901554	0.995556
	0.526462	0.964467	0.761468			ANOVA summary							Number of families	1
	0.653614	1.03349	0.762136			F	11.98						Number of comparisons per family	2
						P value	0.008						Alpha	0.05
						P value summary	**
						Significant diff. among means (P < 0.05)?	Yes						Dunnett's multiple comparisons test	Mean Diff,	95,00% CI of diff,	Below threshold?	Summary	Adjusted P Value	A-?
						R squared	0.7997						R-WT vs. R-∆N	-0.439	-0,7033 to -0,1747	Yes	**	0.0056	B	R-∆N
													R-WT vs. R-L442A	-0.3122	-0,5766 to -0,04793	Yes	*	0.0261	C	R-L442A
						Brown-Forsythe test
						F (DFn, DFd)	0,1676 (2, 6)						Test details	Mean 1	Mean 2	Mean Diff,	SE of diff,	n1	n2	q	DF
						P value	0.8495						R-WT vs. R-∆N	0.5275	0.9665	-0.439	0.09232	3	3	4.756	6
						P value summary	ns						R-WT vs. R-L442A	0.5275	0.8397	-0.3122	0.09232	3	3	3.382	6
						Are SDs significantly different (P < 0.05)?	No
						Bartlett's test
						Bartlett's statistic (corrected)
						P value
						P value summary
						Are SDs significantly different (P < 0.05)?
						ANOVA table	SS	DF	MS	F (DFn, DFd)	P value
						Treatment (between columns)	0.3063	2	0.1532	F (2, 6) = 11,98	P=0,0080
						Residual (within columns)	0.07671	6	0.01278
						Total	0.383	8
						Data summary
						Number of treatments (columns)	3
						Number of values (total)	9
