# Supplementary material for: Recruitment of autophagy initiator TAX1BP1 advances aggrephagy from cargo collection to sequestration
Source: EMBO J. 2024 Oct 24;43(23):9. doi: 10.1038/s44318-024-00280-5 (PMC11611905; doi:10.1038/s44318-024-00280-5)
Supplement: Supplementary file 9 — Source data Fig. 7 [file 44318_2024_280_MOESM9_ESM.zip]

Archive with 63 entries (58 files):
- SD figure 7/
- SD figure 7/.DS_Store
- __MACOSX/SD figure 7/._.DS_Store
- SD figure 7/Fig7K.xlsx
- __MACOSX/SD figure 7/._Fig7K.xlsx
- SD figure 7/Fig7G.xlsx
- __MACOSX/SD figure 7/._Fig7G.xlsx
- SD figure 7/Fig7I/
- __MACOSX/SD figure 7/._Fig7I
- SD figure 7/Fig7F.pdf
- __MACOSX/SD figure 7/._Fig7F.pdf
- SD figure 7/Fig7C.xlsx
- __MACOSX/SD figure 7/._Fig7C.xlsx
- SD figure 7/Fig7B/
- __MACOSX/SD figure 7/._Fig7B
- SD figure 7/Fig7D/
- __MACOSX/SD figure 7/._Fig7D
- SD figure 7/Fig7J/
- __MACOSX/SD figure 7/._Fig7J
- SD figure 7/Fig7H.xlsx
- __MACOSX/SD figure 7/._Fig7H.xlsx
- SD figure 7/Fig7E.xlsx
- __MACOSX/SD figure 7/._Fig7E.xlsx
- SD figure 7/Fig7I/dZnF_0_GABARAP.czi
- __MACOSX/SD figure 7/Fig7I/._dZnF_0_GABARAP.czi
- SD figure 7/Fig7I/dZnF_5_GABARAP.czi
- __MACOSX/SD figure 7/Fig7I/._dZnF_5_GABARAP.czi
- SD figure 7/Fig7I/TAX1-FL_0_GABARAP.czi
- __MACOSX/SD figure 7/Fig7I/._TAX1-FL_0_GABARAP.czi
- SD figure 7/Fig7I/TAX1-FL_5_GABARAP.czi
- __MACOSX/SD figure 7/Fig7I/._TAX1-FL_5_GABARAP.czi
- SD figure 7/Fig7B/Condassay1_w1sd-GFP_s4_t15.stk
- __MACOSX/SD figure 7/Fig7B/._Condassay1_w1sd-GFP_s4_t15.stk
- SD figure 7/Fig7B/Condassay1_w1sd-GFP_s5_t15.stk
- __MACOSX/SD figure 7/Fig7B/._Condassay1_w1sd-GFP_s5_t15.stk
- SD figure 7/Fig7B/Condassay1_w2sd-mCherry_s2_t15.stk
- __MACOSX/SD figure 7/Fig7B/._Condassay1_w2sd-mCherry_s2_t15.stk
- SD figure 7/Fig7B/Condassay1_w2sd-mCherry_s3_t15.stk
- __MACOSX/SD figure 7/Fig7B/._Condassay1_w2sd-mCherry_s3_t15.stk
- SD figure 7/Fig7B/Condassay1_w1sd-GFP_s3_t15.stk
- __MACOSX/SD figure 7/Fig7B/._Condassay1_w1sd-GFP_s3_t15.stk
- SD figure 7/Fig7B/Condassay1_w1sd-GFP_s2_t15.stk
- __MACOSX/SD figure 7/Fig7B/._Condassay1_w1sd-GFP_s2_t15.stk
- SD figure 7/Fig7B/Condassay1_w2sd-mCherry_s5_t15.stk
- __MACOSX/SD figure 7/Fig7B/._Condassay1_w2sd-mCherry_s5_t15.stk
- SD figure 7/Fig7B/Condassay1_w2sd-mCherry_s4_t15.stk
- __MACOSX/SD figure 7/Fig7B/._Condassay1_w2sd-mCherry_s4_t15.stk
- SD figure 7/Fig7D/.DS_Store
- __MACOSX/SD figure 7/Fig7D/._.DS_Store
- SD figure 7/Fig7D/R-TAX1BP1_Dox_VPS.tif
- SD figure 7/Fig7D/R-TAX1BP1_UT.tif
- SD figure 7/Fig7D/R-TAX1BP1ΓêåZnF_Dox.tif
- SD figure 7/Fig7D/R-TAX1BP1_Dox.tif
- SD figure 7/Fig7D/R-TAX1BP1ΓêåZnF_UT.tif
- SD figure 7/Fig7D/R-TAX1BP1ΓêåZnF_Dox_VPS.tif
- SD figure 7/Fig7J/.DS_Store
- __MACOSX/SD figure 7/Fig7J/._.DS_Store
- SD figure 7/Fig7J/GST-4xUB_withGABA_30min_GFP.tif
- SD figure 7/Fig7J/GST-4xUB_noGABA_30min_GFP.tif
- SD figure 7/Fig7J/GST-8xUB_withGABA_30min_mCh.tif
- SD figure 7/Fig7J/GST-8xUB_withGABA_30min_GFP.tif
- SD figure 7/Fig7J/GST-4xUB_withGABA_30min_mCh.tif
- SD figure 7/Fig7J/GST-4xUB_noGABA_30min_mCh.tif
