# Supplementary material for: Recruitment of autophagy initiator TAX1BP1 advances aggrephagy from cargo collection to sequestration
Source: EMBO J. 2024 Oct 24;43(23):9. doi: 10.1038/s44318-024-00280-5 (PMC11611905; doi:10.1038/s44318-024-00280-5)
Supplement: Supplementary file 9 — Source data Fig. 7 [file 44318_2024_280_MOESM9_ESM.zip › SD figure 7/Fig7K.xlsx]

## Sheet: Sheet1
	with GABARAP	with GABARAP	no GABARAP
	GST-4xUB	GST-8xUB	GST-4xUB
	1.14	3.12	2.46				Number of families	1
	0.66	3.54	1.38				Number of comparisons per family	2
	1.2	2.64	3.3				Alpha	0.05
							Holm-Šídák's multiple comparisons test	Mean Diff,	Below threshold?	Summary	Adjusted P Value	A-?
	Table Analyzed	Data 12					GST-4xUB vs. GST-8xUB	-2.1	Yes	*	0.0136	B	GST-8xUB
	Data sets analyzed	A-C					GST-4xUB vs. GST-4xUB	-1.38	Yes	*	0.0378	C	GST-4xUB
	ANOVA summary						Test details	Mean 1	Mean 2	Mean Diff,	SE of diff,	n1	n2	t	DF
	F	8.423					GST-4xUB vs. GST-8xUB	1	3.1	-2.1	0.52	3	3	4.038	6
	P value	0.0181					GST-4xUB vs. GST-4xUB	1	2.38	-1.38	0.52	3	3	2.654	6
	P value summary	*
	Significant diff. among means (P < 0.05)?	Yes
	R squared	0.7374
	Brown-Forsythe test
	F (DFn, DFd)	1,118 (2, 6)
	P value	0.3867
	P value summary	ns
	Are SDs significantly different (P < 0.05)?	No
	Bartlett's test
	Bartlett's statistic (corrected)
	P value
	P value summary
	Are SDs significantly different (P < 0.05)?
	ANOVA table	SS	DF	MS	F (DFn, DFd)	P value
	Treatment (between columns)	6.833	2	3.416	F (2, 6) = 8,423	P=0,0181
	Residual (within columns)	2.434	6	0.4056
	Total	9.266	8
	Data summary
	Number of treatments (columns)	3
	Number of values (total)	9
