# Supplementary material for: Recruitment of autophagy initiator TAX1BP1 advances aggrephagy from cargo collection to sequestration
Source: EMBO J. 2024 Oct 24;43(23):9. doi: 10.1038/s44318-024-00280-5 (PMC11611905; doi:10.1038/s44318-024-00280-5)
Supplement: Supplementary file 9 — Source data Fig. 7 [file 44318_2024_280_MOESM9_ESM.zip › SD figure 7/Fig7G.xlsx]

## Sheet: Sheet1
	R-WT	R-∆ZnF
	0.719127	0.38598		Table Analyzed	Data 21
	1.27561	0.59465
	1.00527	0.405618		Column B	R-∆ZnF
				vs.	vs,
				Column A	R-WT
				Unpaired t test
				P value	0.0365
				P value summary	*
				Significantly different (P < 0.05)?	Yes
				One- or two-tailed P value?	Two-tailed
				t, df	t=3,093, df=4
				How big is the difference?
				Mean of column A	1
				Mean of column B	0.4621
				Difference between means (B - A) ± SEM	-0,5379 ± 0,1739
				95% confidence interval	-1,021 to -0,05512
				R squared (eta squared)	0.7052
				F test to compare variances
				F, DFn, Dfd	5,833, 2, 2
				P value	0.2927
				P value summary	ns
				Significantly different (P < 0.05)?	No
				Data analyzed
				Sample size, column A	3
				Sample size, column B	3
