# Supplementary material for: Recruitment of autophagy initiator TAX1BP1 advances aggrephagy from cargo collection to sequestration
Source: EMBO J. 2024 Oct 24;43(23):9. doi: 10.1038/s44318-024-00280-5 (PMC11611905; doi:10.1038/s44318-024-00280-5)
Supplement: Supplementary file 9 — Source data Fig. 7 [file 44318_2024_280_MOESM9_ESM.zip › SD figure 7/Fig7C.xlsx]

## Sheet: Sheet1
	TAX1BP1 FL	N domain	TAX1BP1 ∆ZnF	TAX1BP1 ∆N
	0.84989	0.370803	0.567491	0.150168
	1.00988	0.476031	0.585394	0.0360205
	1.14023	0.413396	0.678554	0.0912233
							Number of families	1
							Number of comparisons per family	3
							Alpha	0.05
	Table Analyzed	Data 18
	Data sets analyzed	A-D					Dunnett's multiple comparisons test	Mean Diff,	95,00% CI of diff,	Below threshold?	Summary	Adjusted P Value	A-?
							TAX1BP1 FL vs. N domain	0.5799	0,3737 to 0,7861	Yes	***	0.0001	B	N domain
	ANOVA summary						TAX1BP1 FL vs. TAX1BP1 ∆ZnF	0.3895	0,1833 to 0,5957	Yes	**	0.0016	C	TAX1BP1 ∆ZnF
	F	56.03					TAX1BP1 FL vs. TAX1BP1 ∆N	0.9075	0,7013 to 1,114	Yes	****	<0,0001	D	TAX1BP1 ∆N
	P value	<0,0001
	P value summary	****					Test details	Mean 1	Mean 2	Mean Diff,	SE of diff,	n1	n2	q	DF
	Significant diff. among means (P < 0.05)?	Yes					TAX1BP1 FL vs. N domain	1	0.4201	0.5799	0.0716	3	3	8.099	8
	R squared	0.9546					TAX1BP1 FL vs. TAX1BP1 ∆ZnF	1	0.6105	0.3895	0.0716	3	3	5.44	8
							TAX1BP1 FL vs. TAX1BP1 ∆N	1	0.09247	0.9075	0.0716	3	3	12.67	8
	Brown-Forsythe test
	F (DFn, DFd)	0,9187 (3, 8)
	P value	0.4743
	P value summary	ns
	Are SDs significantly different (P < 0.05)?	No
	Bartlett's test
	Bartlett's statistic (corrected)
	P value
	P value summary
	Are SDs significantly different (P < 0.05)?
	ANOVA table	SS	DF	MS	F (DFn, DFd)	P value
	Treatment (between columns)	1.293	3	0.4309	F (3, 8) = 56,03	P<0,0001
	Residual (within columns)	0.06153	8	0.007691
	Total	1.354	11
	Data summary
	Number of treatments (columns)	4
	Number of values (total)	12
