# Supplementary material for: Recruitment of autophagy initiator TAX1BP1 advances aggrephagy from cargo collection to sequestration
Source: EMBO J. 2024 Oct 24;43(23):9. doi: 10.1038/s44318-024-00280-5 (PMC11611905; doi:10.1038/s44318-024-00280-5)
Supplement: Supplementary file 9 — Source data Fig. 7 [file 44318_2024_280_MOESM9_ESM.zip › SD figure 7/Fig7H.xlsx]

## Sheet: Sheet1
	R-WT	R-∆ZnF		Table Analyzed	p62 pSer403 ZnF WB
	1.05225	0.604832
	0.970916	0.411449		Column B	R-∆ZnF
	0.976833	0.428366		vs.	vs,
				Column A	R-WT
				Unpaired t test
				P value	0.0015
				P value summary	**
				Significantly different (P < 0.05)?	Yes
				One- or two-tailed P value?	Two-tailed
				t, df	t=7,721, df=4
				How big is the difference?
				Mean of column A	1
				Mean of column B	0.4815
				Difference between means (B - A) ± SEM	-0,5185 ± 0,06715
				95% confidence interval	-0,7049 to -0,3320
				R squared (eta squared)	0.9371
				F test to compare variances
				F, DFn, Dfd	5,578, 2, 2
				P value	0.304
				P value summary	ns
				Significantly different (P < 0.05)?	No
				Data analyzed
				Sample size, column A	3
				Sample size, column B	3
