# Supplementary material for: Recruitment of autophagy initiator TAX1BP1 advances aggrephagy from cargo collection to sequestration
Source: EMBO J. 2024 Oct 24;43(23):9. doi: 10.1038/s44318-024-00280-5 (PMC11611905; doi:10.1038/s44318-024-00280-5)
Supplement: Supplementary file 9 — Source data Fig. 7 [file 44318_2024_280_MOESM9_ESM.zip › SD figure 7/Fig7E.xlsx]

## Sheet: Sheet1
	R-WT	R-∆ZnF			R-WT	R-∆ZnF
	1	0.5919		Theoretical mean	1	1
	1	0.632729		Actual mean	1	0.6127
	1	0.613604		Number of values	3	3
				One sample t test	Sample difference has zero SD
				t, df		t=32,83, df=2
				P value (two tailed)		0.0009
				P value summary		***
				Significant (alpha=0.05)?		Yes
				How big is the discrepancy?
				Discrepancy		-0.3873
				SD of discrepancy		0.02043
				SEM of discrepancy		0.01179
				95% confidence interval		-0,4380 to -0,3365
				R squared (partial eta squared)		0.9981
