# Supplementary material for: Recruitment of autophagy initiator TAX1BP1 advances aggrephagy from cargo collection to sequestration
Source: EMBO J. 2024 Oct 24;43(23):9. doi: 10.1038/s44318-024-00280-5 (PMC11611905; doi:10.1038/s44318-024-00280-5)
Supplement: Supplementary file 10 — EV and Appendix Figure Source Data [file 44318_2024_280_MOESM10_ESM.zip]

Archive with 141 entries (129 files):
- SD FigEV_Appendix/
- SD FigEV_Appendix/FigEV2C/
- SD FigEV_Appendix/FigEV2D/
- SD FigEV_Appendix/FigEV1C/
- SD FigEV_Appendix/FigEV2E/
- SD FigEV_Appendix/.DS_Store
- __MACOSX/SD FigEV_Appendix/._.DS_Store
- SD FigEV_Appendix/FigEV1A.pdf
- __MACOSX/SD FigEV_Appendix/._FigEV1A.pdf
- SD FigEV_Appendix/FigEV2H.pdf
- __MACOSX/SD FigEV_Appendix/._FigEV2H.pdf
- SD FigEV_Appendix/Appendix_FigS1A.xlsx
- __MACOSX/SD FigEV_Appendix/._Appendix_FigS1A.xlsx
- SD FigEV_Appendix/FigEV2G.pdf
- __MACOSX/SD FigEV_Appendix/._FigEV2G.pdf
- SD FigEV_Appendix/FigEV3C.pdf
- __MACOSX/SD FigEV_Appendix/._FigEV3C.pdf
- SD FigEV_Appendix/FigEV5B.xlsx
- __MACOSX/SD FigEV_Appendix/._FigEV5B.xlsx
- SD FigEV_Appendix/FigEV3A.pdf
- __MACOSX/SD FigEV_Appendix/._FigEV3A.pdf
- SD FigEV_Appendix/FigEV4C/
- SD FigEV_Appendix/FigEV4D/
- SD FigEV_Appendix/FigEV2A/
- __MACOSX/SD FigEV_Appendix/._FigEV2A
- SD FigEV_Appendix/FigEV2F/
- SD FigEV_Appendix/Appendix_FigS2B.pdf
- __MACOSX/SD FigEV_Appendix/._Appendix_FigS2B.pdf
- SD FigEV_Appendix/FigEV3E.pdf
- __MACOSX/SD FigEV_Appendix/._FigEV3E.pdf
- SD FigEV_Appendix/Appendix_FigS2A.pdf
- __MACOSX/SD FigEV_Appendix/._Appendix_FigS2A.pdf
- SD FigEV_Appendix/FigEV1B.xlsx
- __MACOSX/SD FigEV_Appendix/._FigEV1B.xlsx
- SD FigEV_Appendix/FigEV4E.xlsx
- __MACOSX/SD FigEV_Appendix/._FigEV4E.xlsx
- SD FigEV_Appendix/FigEV3F.pdf
- __MACOSX/SD FigEV_Appendix/._FigEV3F.pdf
- SD FigEV_Appendix/Appendix_FigS1B/
- SD FigEV_Appendix/FigEV4B.xlsx
- __MACOSX/SD FigEV_Appendix/._FigEV4B.xlsx
- SD FigEV_Appendix/FigEV5C.pdf
- __MACOSX/SD FigEV_Appendix/._FigEV5C.pdf
- SD FigEV_Appendix/FigEV3B/
- __MACOSX/SD FigEV_Appendix/._FigEV3B
- SD FigEV_Appendix/FigEV5D.pdf
- __MACOSX/SD FigEV_Appendix/._FigEV5D.pdf
- SD FigEV_Appendix/FigEV5A/
- __MACOSX/SD FigEV_Appendix/._FigEV5A
- SD FigEV_Appendix/FigEV5E.pdf
- __MACOSX/SD FigEV_Appendix/._FigEV5E.pdf
- SD FigEV_Appendix/FigEV2B.xlsx
- __MACOSX/SD FigEV_Appendix/._FigEV2B.xlsx
- SD FigEV_Appendix/FigEV2C/siCtrl_TAX1KO_pTBK1_1.czi
- __MACOSX/SD FigEV_Appendix/FigEV2C/._siCtrl_TAX1KO_pTBK1_1.czi
- SD FigEV_Appendix/FigEV2C/siATG14_WT_pTBK1_2.czi
- __MACOSX/SD FigEV_Appendix/FigEV2C/._siATG14_WT_pTBK1_2.czi
- SD FigEV_Appendix/FigEV2C/siCtrl_WT_pTBK1_2.czi
- __MACOSX/SD FigEV_Appendix/FigEV2C/._siCtrl_WT_pTBK1_2.czi
- SD FigEV_Appendix/FigEV2C/siATG14_TAX1KO_pTBK1_1.czi
- __MACOSX/SD FigEV_Appendix/FigEV2C/._siATG14_TAX1KO_pTBK1_1.czi
- SD FigEV_Appendix/FigEV2D/DKO_VPS34IN1_2.czi
- __MACOSX/SD FigEV_Appendix/FigEV2D/._DKO_VPS34IN1_2.czi
- SD FigEV_Appendix/FigEV2D/WT_DMSO_3.czi
- __MACOSX/SD FigEV_Appendix/FigEV2D/._WT_DMSO_3.czi
- SD FigEV_Appendix/FigEV2D/WT_VPS34IN1_1.czi
- __MACOSX/SD FigEV_Appendix/FigEV2D/._WT_VPS34IN1_1.czi
- SD FigEV_Appendix/FigEV2D/DKO_DMSO_2.czi
- __MACOSX/SD FigEV_Appendix/FigEV2D/._DKO_DMSO_2.czi
- SD FigEV_Appendix/FigEV1C/ATG14KO_KO_p62_TAX1_1.czi
- __MACOSX/SD FigEV_Appendix/FigEV1C/._ATG14KO_KO_p62_TAX1_1.czi
- SD FigEV_Appendix/FigEV1C/WT_DMSO_p62_TAX1_2.czi
- __MACOSX/SD FigEV_Appendix/FigEV1C/._WT_DMSO_p62_TAX1_2.czi
- SD FigEV_Appendix/FigEV1C/WT_VPS34IN1_p62_TAX1_1.czi
- __MACOSX/SD FigEV_Appendix/FigEV1C/._WT_VPS34IN1_p62_TAX1_1.czi
- SD FigEV_Appendix/FigEV1C/ATG7KO_KO_p62_TAX1_2.czi
- __MACOSX/SD FigEV_Appendix/FigEV1C/._ATG7KO_KO_p62_TAX1_2.czi
- SD FigEV_Appendix/FigEV1C/FIP200_KO_p62_TAX1_1.czi
- __MACOSX/SD FigEV_Appendix/FigEV1C/._FIP200_KO_p62_TAX1_1.czi
- SD FigEV_Appendix/FigEV2E/-NAP1_mCh.tif
- __MACOSX/SD FigEV_Appendix/FigEV2E/._-NAP1_mCh.tif
- SD FigEV_Appendix/FigEV2E/+NAP1_mCh.tif
- __MACOSX/SD FigEV_Appendix/FigEV2E/._+NAP1_mCh.tif
- SD FigEV_Appendix/FigEV2E/-NAP1_GFP.tif
- __MACOSX/SD FigEV_Appendix/FigEV2E/._-NAP1_GFP.tif
- SD FigEV_Appendix/FigEV2E/+NAP1_GFP.tif
- __MACOSX/SD FigEV_Appendix/FigEV2E/._+NAP1_GFP.tif
- SD FigEV_Appendix/FigEV4C/FIP200_VPS_3.czi
- __MACOSX/SD FigEV_Appendix/FigEV4C/._FIP200_VPS_3.czi
- SD FigEV_Appendix/FigEV4C/ATG9_DOX_VPS_4.czi
- __MACOSX/SD FigEV_Appendix/FigEV4C/._ATG9_DOX_VPS_4.czi
- SD FigEV_Appendix/FigEV4C/FIP200_DOX_VPS_3.czi
- __MACOSX/SD FigEV_Appendix/FigEV4C/._FIP200_DOX_VPS_3.czi
- SD FigEV_Appendix/FigEV4C/ATG9_VPS_2.czi
- __MACOSX/SD FigEV_Appendix/FigEV4C/._ATG9_VPS_2.czi
- SD FigEV_Appendix/FigEV4D/GFPp62_DMSO_4.czi
- __MACOSX/SD FigEV_Appendix/FigEV4D/._GFPp62_DMSO_4.czi
- SD FigEV_Appendix/FigEV4D/R-WT_DMSO_4.czi
- __MACOSX/SD FigEV_Appendix/FigEV4D/._R-WT_DMSO_4.czi
- SD FigEV_Appendix/FigEV4D/NBR1KO_DMSO_2.czi
- __MACOSX/SD FigEV_Appendix/FigEV4D/._NBR1KO_DMSO_2.czi
- SD FigEV_Appendix/FigEV2A/.DS_Store
- __MACOSX/SD FigEV_Appendix/FigEV2A/._.DS_Store
- SD FigEV_Appendix/FigEV2A/NAP1_p62_TAX1KO_VPS_1.czi
- __MACOSX/SD FigEV_Appendix/FigEV2A/._NAP1_p62_TAX1KO_VPS_1.czi
- SD FigEV_Appendix/FigEV2A/NAP1_p62_WT_VPS_5.czi
- __MACOSX/SD FigEV_Appendix/FigEV2A/._NAP1_p62_WT_VPS_5.czi
- SD FigEV_Appendix/FigEV2A/NAP1_p62_WT_DMSO_1.czi
- __MACOSX/SD FigEV_Appendix/FigEV2A/._NAP1_p62_WT_DMSO_1.czi
- SD FigEV_Appendix/FigEV2A/NAP1_p62_TAX1KO_DMSO_1.czi
- __MACOSX/SD FigEV_Appendix/FigEV2A/._NAP1_p62_TAX1KO_DMSO_1.czi
- SD FigEV_Appendix/FigEV2F/GFP-SINTBAD_mCh-p62_2.czi
- __MACOSX/SD FigEV_Appendix/FigEV2F/._GFP-SINTBAD_mCh-p62_2.czi
- SD FigEV_Appendix/FigEV2F/GFP-SINTBAD_mCh-p62_1.czi
- SD FigEV_Appendix/FigEV2F/GFP-TAX1BP1_mCh-p62_2.czi
- __MACOSX/SD FigEV_Appendix/FigEV2F/._GFP-TAX1BP1_mCh-p62_2.czi
- SD FigEV_Appendix/FigEV2F/GFP-TAX1BP1_mCh-p62_1.czi
- __MACOSX/SD FigEV_Appendix/FigEV2F/._GFP-TAX1BP1_mCh-p62_1.czi
- SD FigEV_Appendix/FigEV2F/GFP-TBK1_mCh-p62_1.czi
- __MACOSX/SD FigEV_Appendix/FigEV2F/._GFP-TBK1_mCh-p62_1.czi
- SD FigEV_Appendix/FigEV2F/GFP-TBK1_mCh-p62_2.czi
- SD FigEV_Appendix/Appendix_FigS1B/siATG14_WT_ATG9_1.czi
- __MACOSX/SD FigEV_Appendix/Appendix_FigS1B/._siATG14_WT_ATG9_1.czi
- SD FigEV_Appendix/Appendix_FigS1B/siCtrl_TAX1KO_ATG9_2.czi
- __MACOSX/SD FigEV_Appendix/Appendix_FigS1B/._siCtrl_TAX1KO_ATG9_2.czi
- SD FigEV_Appendix/Appendix_FigS1B/siATG14_TAX1KO_ATG9_1.czi
- __MACOSX/SD FigEV_Appendix/Appendix_FigS1B/._siATG14_TAX1KO_ATG9_1.czi
- SD FigEV_Appendix/Appendix_FigS1B/siCtrl_WT_ATG9_2.czi
- __MACOSX/SD FigEV_Appendix/Appendix_FigS1B/._siCtrl_WT_ATG9_2.czi
- SD FigEV_Appendix/FigEV3B/GFP-NBR1-FL_mCh-TAX1_2.czi
- __MACOSX/SD FigEV_Appendix/FigEV3B/._GFP-NBR1-FL_mCh-TAX1_2.czi
- SD FigEV_Appendix/FigEV3B/GFP-NBR1-fragment_mCh-TAX1dN_1.czi
- __MACOSX/SD FigEV_Appendix/FigEV3B/._GFP-NBR1-fragment_mCh-TAX1dN_1.czi
- SD FigEV_Appendix/FigEV3B/GFP-NBR1-fragment_mCh-TAX1_1.czi
- __MACOSX/SD FigEV_Appendix/FigEV3B/._GFP-NBR1-fragment_mCh-TAX1_1.czi
- SD FigEV_Appendix/FigEV5A/GFP-TAX1.czi
- __MACOSX/SD FigEV_Appendix/FigEV5A/._GFP-TAX1.czi
- SD FigEV_Appendix/FigEV5A/GFP.czi
- __MACOSX/SD FigEV_Appendix/FigEV5A/._GFP.czi
- SD FigEV_Appendix/FigEV5A/GFP-TAX1_dZnF.czi
- __MACOSX/SD FigEV_Appendix/FigEV5A/._GFP-TAX1_dZnF.czi
