# Supplementary material for: Recruitment of autophagy initiator TAX1BP1 advances aggrephagy from cargo collection to sequestration
Source: EMBO J. 2024 Oct 24;43(23):9. doi: 10.1038/s44318-024-00280-5 (PMC11611905; doi:10.1038/s44318-024-00280-5)
Supplement: Supplementary file 10 — EV and Appendix Figure Source Data [file 44318_2024_280_MOESM10_ESM.zip › SD FigEV_Appendix/Appendix_FigS1A.xlsx]

## Sheet: Sheet1
MG132			Puromycin			VPS34 IN1
6.19031	4.99714	3.30146	1.73	3.7551	1.20603	1.16648	0.720086	0.987046
Table Analyzed	differential_Live cell
Data sets analyzed	A-C
ANOVA summary
F	8.828								Number of families	1
P value	0.0163								Number of comparisons per family	3
P value summary	*								Alpha	0.05
Significant diff. among means (P < 0.05)?	Yes
R squared	0.7464								Tukey's multiple comparisons test	Mean Diff,	95,00% CI of diff,	Below threshold?	Summary	Adjusted P Value
									MG132 vs. Puromycin	2.599	-0,2827 to 5,481	No	ns	0.0727	A-B
Brown-Forsythe test									MG132 vs. VPS34 IN1	3.872	0,9898 to 6,754	Yes	*	0.0146	A-C
F (DFn, DFd)	0,9301 (2, 6)								Puromycin vs. VPS34 IN1	1.273	-1,609 to 4,154	No	ns	0.4193	B-C
P value	0.4448
P value summary	ns								Test details	Mean 1	Mean 2	Mean Diff,	SE of diff,	n1	n2	q	DF
Are SDs significantly different (P < 0.05)?	No								MG132 vs. Puromycin	4.83	2.23	2.599	0.9393	3	3	3.914	6
									MG132 vs. VPS34 IN1	4.83	0.9579	3.872	0.9393	3	3	5.829	6
Bartlett's test									Puromycin vs. VPS34 IN1	2.23	0.9579	1.273	0.9393	3	3	1.916	6
Bartlett's statistic (corrected)
P value
P value summary
Are SDs significantly different (P < 0.05)?
ANOVA table	SS	DF	MS	F (DFn, DFd)	P value
Treatment (between columns)	23.37	2	11.68	F (2, 6) = 8,828	P=0,0163
Residual (within columns)	7.94	6	1.323
Total	31.31	8
Data summary
Number of treatments (columns)	3
Number of values (total)	9
