# Supplementary material for: Recruitment of autophagy initiator TAX1BP1 advances aggrephagy from cargo collection to sequestration
Source: EMBO J. 2024 Oct 24;43(23):9. doi: 10.1038/s44318-024-00280-5 (PMC11611905; doi:10.1038/s44318-024-00280-5)
Supplement: Supplementary file 10 — EV and Appendix Figure Source Data [file 44318_2024_280_MOESM10_ESM.zip › SD FigEV_Appendix/FigEV5B.xlsx]

## Sheet: Sheet1
TAX1BP1			TAX1BP1∆N			TAX1BP1∆ZnF
588.8	1288	1650.9	1107.3	777.8	804.6	5.9
723.1	1721.1	575.9	2321.7	621.3	1064.3	10
1076.7	1842.1	1784	2599.5		618.9	6.2
1309	1759.2	408.2	2264.6	980.1	1092.5	1.8				Table Analyzed	ubiquitin				Compare column means (main column effect)
499	1875.2	1227.9	1118.9	599	320	28				Data sets analyzed	A-C
1231.6	1123	1385.1	635.7	1072.6		0.1									Number of families	1
1610.6		1794.1	2151.2	364.2	637.3	5.3				Nested one-way ANOVA					Number of comparisons per family	2
1425.4		1898.4		1169.1	238.6	4.5				P value	0.0454				Alpha	0.05
1580.2	1092.2	1294.5	1440.3	982.6		0.4				P value summary	*
952.2	1666.6	1118.7		1613.1		9.6				Significantly different (P < 0.05)?	Yes				Dunnett's multiple comparisons test	Mean Diff,	95,00% CI of diff,	Below threshold?	Summary	Adjusted P Value
1349.1	613.8	1271.6	1715	1149	446.9					F, DFn, Dfd	7,381, 2, 4				TAX1BP1 vs. TAX1BP1∆N	320.4	-557,4 to 1198	No	ns	0.4572
	1171.4	1294.9	888.7	859	638.9										TAX1BP1 vs. TAX1BP1∆ZnF	1488	183,8 to 2791	Yes	*	0.0329
1676.7	1250	1951	2087.4	591.3	654.8					Random effects	SD	Variance
407.9	1885.1	1666.9	1248.2	1280.6	617.2					Variation within subcolumns	483.5	233746			Test details	Mean 1	Mean 2	Mean Diff,	SE of diff,	N1	N2	q	DF
2549.5	957.7	1752.8	2552	924.6	774.8					Variation among subcolumn means	304.4	92663			TAX1BP1 vs. TAX1BP1∆N	1495	1174	320.4	260.7	81	88	1.229	4
1272.6	910.3	2462.4	1102.7	601.8	764										TAX1BP1 vs. TAX1BP1∆ZnF	1495	7.18	1488	387.2	81	10	3.842	4
1628.5	2660.9	2306		2333	974.6					Do the subcolumns differ (within each column)?
1199.2	1797.5	2266.7		1578.9	800.6					Chi-square, df	20,35, 1
1242.1	873	924.5		483.1	450.3					P value	<0,0001
2013.3	1204.9	2153.3		1263.8	1030.2					P value summary	****
	1506.9	582		1211.2	1128.2					Is there significant difference between subcolumns (P < 0.05)?	Yes
	1221.5	2491.4		641.1
1161.5	1215.5	3032		1298.5	615.3					Data analyzed
	1276.8	1919.2		1673.2	918.7					Number of treatments (columns)	3
	1785.5	2035.1		591.7	1078.4					Number of subjects (subcolumns)	7
	1550.2	1528.5		1251.5	558.2					Total number of values	179
	1828.2	1039.4		1437.2	1091
	2461.4	1380.9		1031.8	867
	2180			1679.6	1623.2
	2631.4			823	892.7
	2360.3			484.7	1263.3
				1578	1033.7
	1234.5			1125.8	1320
	1814.1			916.7	760
	2319.3			1805.5	1222.5
	1289.8			847.5	903.4
					740
					1229
					814.1
					622.4
					984
					482.9
					479
