# Supplementary material for: Recruitment of autophagy initiator TAX1BP1 advances aggrephagy from cargo collection to sequestration
Source: EMBO J. 2024 Oct 24;43(23):9. doi: 10.1038/s44318-024-00280-5 (PMC11611905; doi:10.1038/s44318-024-00280-5)
Supplement: Supplementary file 10 — EV and Appendix Figure Source Data [file 44318_2024_280_MOESM10_ESM.zip › SD FigEV_Appendix/FigEV1B.xlsx]

## Sheet: Sheet1
		Tax1BP1 iRFP cell line			parental cell line
	TAX1BP1	2.40399	1.26612	1.86433	1.97281	1.83932	0.807725
	NBR1	1.29993	1.20812	2.1344	1.82519	1.2632	1.04592
	p62	0.836779	1.20082	1.08307	1.02679	0.755909	0.869103
	p62 Ser349	2.8352	2.10394	3.58277	2.34388	1.27488	1.64791
	Table Analyzed	Data 2
	Column A	Tax1BP1 iRFP cell line
	vs.	vs,
	Column B	parental cell line
	Test details
	Test name	Unpaired t test
	Variance assumption	Individual variance for each row
	Multiple comparisons	False Discovery Rate (FDR)
	Method	Two-stage step-up (Benjamini, Krieger, and Yekutieli)
	Desired FDR (Q)	1,00%
	Number of tests performed	4
	Number of rows omitted	0
		Discovery?	P value	Mean of Tax1BP1 iRFP cell line	Mean of parental cell line	Difference	SE of difference	t ratio	df	q value
	TAX1BP1	No	0.570153	1.845	1.54	0.3049	0.4935	0.6178	4	0.681766
	NBR1	No	0.675016	1.547	1.378	0.1694	0.3751	0.4515	4	0.681766
	p62	No	0.304933	1.04	0.8839	0.1563	0.1329	1.176	4	0.615964
	p62 Ser349	No	0.109787	2.841	1.756	1.085	0.5295	2.049	4	0.44354
