# Supplementary material for: Recruitment of autophagy initiator TAX1BP1 advances aggrephagy from cargo collection to sequestration
Source: EMBO J. 2024 Oct 24;43(23):9. doi: 10.1038/s44318-024-00280-5 (PMC11611905; doi:10.1038/s44318-024-00280-5)
Supplement: Supplementary file 10 — EV and Appendix Figure Source Data [file 44318_2024_280_MOESM10_ESM.zip › SD FigEV_Appendix/FigEV4E.xlsx]

## Sheet: Sheet1
	WT	NBR1 KO	R-NBR1
	1	0.105856	2.70606				Number of families	1
	1	0.212121	2.09146				Number of comparisons per family	2
	1	0.296296	2.94444				Alpha	0.05
							Dunnett's multiple comparisons test	Mean Diff,	95,00% CI of diff,	Below threshold?	Summary	Adjusted P Value	A-?
							WT vs. NBR1 KO	0.7952	0,1875 to 1,403	Yes	*	0.0169	B	NBR1 KO
		Table Analyzed	p62 foci NBR1 rescue				WT vs. R-NBR1	-1.581	-2,188 to -0,9729	Yes	***	0.0005	C	R-NBR1
		Data sets analyzed	A-C
							Test details	Mean 1	Mean 2	Mean Diff,	SE of diff,	n1	n2	q	DF
		ANOVA summary					WT vs. NBR1 KO	1	0.2048	0.7952	0.2123	3	3	3.746	6
		F	64.91				WT vs. R-NBR1	1	2.581	-1.581	0.2123	3	3	7.446	6
		P value	<0,0001
		P value summary	****
		Significant diff. among means (P < 0.05)?	Yes
		R squared	0.9558
		Brown-Forsythe test
		F (DFn, DFd)	2,022 (2, 6)
		P value	0.2132
		P value summary	ns
		Are SDs significantly different (P < 0.05)?	No
		Bartlett's test
		Bartlett's statistic (corrected)
		P value
		P value summary
		Are SDs significantly different (P < 0.05)?
		ANOVA table	SS	DF	MS	F (DFn, DFd)	P value
		Treatment (between columns)	8.776	2	4.388	F (2, 6) = 64,91	P<0,0001
		Residual (within columns)	0.4056	6	0.0676
		Total	9.181	8
		Data summary
		Number of treatments (columns)	3
		Number of values (total)	9
