# Supplementary material for: Recruitment of autophagy initiator TAX1BP1 advances aggrephagy from cargo collection to sequestration
Source: EMBO J. 2024 Oct 24;43(23):9. doi: 10.1038/s44318-024-00280-5 (PMC11611905; doi:10.1038/s44318-024-00280-5)
Supplement: Supplementary file 10 — EV and Appendix Figure Source Data [file 44318_2024_280_MOESM10_ESM.zip › SD FigEV_Appendix/FigEV4B.xlsx]

## Sheet: Sheet1
p62	TAX1BP1
1.38189	0.60177
1.81679	0.614679
1.85789	0.916667
	Table Analyzed	Data 25
	Column B	TAX1BP1
	vs.	vs,
	Column A	p62
	Unpaired t test
	P value	0.0061
	P value summary	**
	Significantly different (P < 0.05)?	Yes
	One- or two-tailed P value?	Two-tailed
	t, df	t=5,303, df=4
	How big is the difference?
	Mean of column A	1.686
	Mean of column B	0.711
	Difference between means (B - A) ± SEM	-0,9745 ± 0,1838
	95% confidence interval	-1,485 to -0,4642
	R squared (eta squared)	0.8755
	F test to compare variances
	F, DFn, Dfd	2,191, 2, 2
	P value	0.6268
	P value summary	ns
	Significantly different (P < 0.05)?	No
	Data analyzed
	Sample size, column A	3
	Sample size, column B	3
