# Supplementary material for: Recruitment of autophagy initiator TAX1BP1 advances aggrephagy from cargo collection to sequestration
Source: EMBO J. 2024 Oct 24;43(23):9. doi: 10.1038/s44318-024-00280-5 (PMC11611905; doi:10.1038/s44318-024-00280-5)
Supplement: Supplementary file 10 — EV and Appendix Figure Source Data [file 44318_2024_280_MOESM10_ESM.zip › SD FigEV_Appendix/FigEV2B.xlsx]

## Sheet: Sheet1
	WT	TAX1BP1 KO			Table Analyzed	Data 26
	0.888889	0.176471
	0.869565	0.228571			Column B	TAX1BP1 KO
	0.725	0.152778			vs.	vs,
					Column A	WT
					Unpaired t test
					P value	0.0003
					P value summary	***
					Significantly different (P < 0.05)?	Yes
					One- or two-tailed P value?	Two-tailed
					t, df	t=11,39, df=4
					How big is the difference?
					Mean of column A	0.8278
					Mean of column B	0.1859
					Difference between means (B - A) ± SEM	-0,6419 ± 0,05635
					95% confidence interval	-0,7983 to -0,4854
					R squared (eta squared)	0.9701
					F test to compare variances
					F, DFn, Dfd	5,336, 2, 2
					P value	0.3157
					P value summary	ns
					Significantly different (P < 0.05)?	No
					Data analyzed
					Sample size, column A	3
					Sample size, column B	3
